# Supplementary material for: ﻿Taxonomy of the weed species of the genus Echinochloa (Poaceae, Paniceae) in Southwestern Europe: Exploring the confused current state of affairs
Source: PhytoKeys. 2022 May 23;197:1–31. doi: 10.3897/phytokeys.197.79499 (PMC9848994; doi:10.3897/phytokeys.197.79499)
Supplement: XML Treatment for Echinochloa colona [file phytokeys.197.79499-treatment1.xml]

<!DOCTYPE tp:taxon-treatment
  PUBLIC "-//TaxonX//DTD Taxonomic Treatment Publishing DTD v0 20100105//EN" "tax-treatment-NSO.dtd">
<tp:taxon-treatment xmlns:tp="http://www.plazi.org/taxpub"><tp:treatment-meta><kwd-group><label>Taxon classification</label><kwd>
                <named-content content-type="kingdom">Plantae</named-content>
              </kwd><kwd>
                <named-content content-type="order">Poales</named-content>
              </kwd><kwd>
                <named-content content-type="family">Poaceae</named-content>
              </kwd></kwd-group><mixed-citation publication-type="journal"><person-group><name><surname>Hoste</surname><given-names>Ivan</given-names></name><name><surname>Verloove</surname><given-names>Filip</given-names></name></person-group><article-title>﻿Taxonomy of the weed species of the genus <italic><tp:taxon-name><tp:taxon-name-part taxon-name-part-type="genus" reg="Echinochloa">Echinochloa</tp:taxon-name-part></tp:taxon-name></italic> (<tp:taxon-name><tp:taxon-name-part taxon-name-part-type="family">Poaceae</tp:taxon-name-part></tp:taxon-name>, <tp:taxon-name><tp:taxon-name-part taxon-name-part-type="tribe">Paniceae</tp:taxon-name-part></tp:taxon-name>) in Southwestern Europe: Exploring the confused current state of affairs</article-title><source>PhytoKeys</source><day>23</day><month>05</month><year>2022</year><volume>197</volume><fpage>1</fpage><lpage>31</lpage><pub-id pub-id-type="doi">10.3897/phytokeys.197.79499</pub-id></mixed-citation></tp:treatment-meta><tp:nomenclature><label>﻿</label><tp:taxon-name>
              <object-id xmlns:xlink="http://www.w3.org/1999/xlink" content-type="arpha" xlink:type="simple">6409679F-4BF1-53E0-AFC2-118BC0C5D3F3</object-id>
              <tp:taxon-name-part taxon-name-part-type="genus" reg="Echinochloa">Echinochloa</tp:taxon-name-part>
              <tp:taxon-name-part taxon-name-part-type="species" reg="colona">colona</tp:taxon-name-part>
            </tp:taxon-name><tp:taxon-authority>(L.) Link, Hort. Berol. 2: 209. 1833.</tp:taxon-authority></tp:nomenclature><tp:treatment-sec sec-type="Basionym" id="SECID0E1WAE"><title>Basionym.</title><p><italic><tp:taxon-name><tp:taxon-name-part taxon-name-part-type="genus" reg="Panicum">Panicum</tp:taxon-name-part><tp:taxon-name-part taxon-name-part-type="species" reg="colonum">colonum</tp:taxon-name-part></tp:taxon-name></italic> L., Syst. Nat. (ed. 10) 2: 870. 1759.</p></tp:treatment-sec><tp:treatment-sec sec-type="material" id="SECID0ELXAE"><title>Type.</title><p>LINN-80.23 (lectotype, designated by <xref ref-type="bibr" rid="B29">Hitchcock 1908</xref>). Image available at <ext-link xmlns:xlink="http://www.w3.org/1999/xlink" xlink:href="http://linnean-online.org/1255/" ext-link-type="uri" xlink:type="simple">http://linnean-online.org/1255/</ext-link>.</p></tp:treatment-sec><tp:treatment-sec sec-type="remarks" id="SECID0E1XAE"><title>Remarks.</title><p><italic><tp:taxon-name><tp:taxon-name-part taxon-name-part-type="genus" reg="Echinochloa">Echinochloa</tp:taxon-name-part><tp:taxon-name-part taxon-name-part-type="species" reg="colona">colona</tp:taxon-name-part></tp:taxon-name></italic> is usually easy to identify, yet care should be taken to distinguish it from forms with small spikelets of <italic><tp:taxon-name><tp:taxon-name-part taxon-name-part-type="genus" reg="Echinochloa">E.</tp:taxon-name-part><tp:taxon-name-part taxon-name-part-type="species" reg="crus-galli">crus-galli</tp:taxon-name-part></tp:taxon-name></italic> (<xref ref-type="bibr" rid="B47">Martínez-Azorín and Crespo 2021</xref>). In the Mediterranean region, it occurs as a persistent weed in crop fields; elsewhere, it has only been recorded as a usually ephemeral alien.</p></tp:treatment-sec><ref-list><ref id="B29"><mixed-citation xmlns:xlink="http://www.w3.org/1999/xlink" xlink:type="simple"><person-group><name name-style="western"><surname>Hitchcock</surname><given-names>AS</given-names></name></person-group> (<year>1908</year>) <article-title>Types of American grasses: A study of the American species of grasses described by Linnaeus, Gronovius, Sloan, Swartz and Michaux.</article-title><source>Contributions from the United States National Herbarium</source><volume>12</volume>(<issue>3</issue>): <fpage>113</fpage>–<lpage>158</lpage>. <ext-link xlink:href="https://www.biodiversitylibrary.org/item/13772#page/148/mode/1up" ext-link-type="uri" xlink:type="simple">https://www.biodiversitylibrary.org/item/13772#page/148/mode/1up</ext-link></mixed-citation></ref><ref id="B47"><mixed-citation xmlns:xlink="http://www.w3.org/1999/xlink" xlink:type="simple"><person-group><name name-style="western"><surname>Martínez-Azorín</surname><given-names>M</given-names></name><name name-style="western"><surname>Crespo</surname><given-names>MB</given-names></name></person-group> (<year>2021</year>) <article-title><italic><tp:taxon-name><tp:taxon-name-part taxon-name-part-type="genus">Echinochloa</tp:taxon-name-part></tp:taxon-name></italic> P. Beauv.</article-title> In: <person-group><name name-style="western"><surname>Romero Zarco</surname><given-names>C</given-names></name><name name-style="western"><surname>Rico</surname><given-names>E</given-names></name><name name-style="western"><surname>Crespo</surname><given-names>MB</given-names></name><name name-style="western"><surname>Devesa</surname><given-names>JA</given-names></name><name name-style="western"><surname>Buira</surname><given-names>A</given-names></name><name name-style="western"><surname>Aedo</surname><given-names>C</given-names></name></person-group> (<role>Eds</role>) <issue-title>Flora iberica, vol.</issue-title><source>19(3). Real Jardín Botánico, CSIC, Madrid</source>, <fpage>1147</fpage>–<lpage>1160</lpage>.</mixed-citation></ref></ref-list></tp:taxon-treatment>
