# Supplementary material for: ﻿Taxonomy of the weed species of the genus Echinochloa (Poaceae, Paniceae) in Southwestern Europe: Exploring the confused current state of affairs
Source: PhytoKeys. 2022 May 23;197:1–31. doi: 10.3897/phytokeys.197.79499 (PMC9848994; doi:10.3897/phytokeys.197.79499)
Supplement: XML Treatment for Echinochloa crus-galli [file phytokeys.197.79499-treatment2.xml]

<!DOCTYPE tp:taxon-treatment
  PUBLIC "-//TaxonX//DTD Taxonomic Treatment Publishing DTD v0 20100105//EN" "tax-treatment-NSO.dtd">
<tp:taxon-treatment xmlns:tp="http://www.plazi.org/taxpub"><tp:treatment-meta><kwd-group><label>Taxon classification</label><kwd>
                <named-content content-type="kingdom">Plantae</named-content>
              </kwd><kwd>
                <named-content content-type="order">Poales</named-content>
              </kwd><kwd>
                <named-content content-type="family">Poaceae</named-content>
              </kwd></kwd-group><mixed-citation publication-type="journal"><person-group><name><surname>Hoste</surname><given-names>Ivan</given-names></name><name><surname>Verloove</surname><given-names>Filip</given-names></name></person-group><article-title>﻿Taxonomy of the weed species of the genus <italic><tp:taxon-name><tp:taxon-name-part taxon-name-part-type="genus" reg="Echinochloa">Echinochloa</tp:taxon-name-part></tp:taxon-name></italic> (<tp:taxon-name><tp:taxon-name-part taxon-name-part-type="family">Poaceae</tp:taxon-name-part></tp:taxon-name>, <tp:taxon-name><tp:taxon-name-part taxon-name-part-type="tribe">Paniceae</tp:taxon-name-part></tp:taxon-name>) in Southwestern Europe: Exploring the confused current state of affairs</article-title><source>PhytoKeys</source><day>23</day><month>05</month><year>2022</year><volume>197</volume><fpage>1</fpage><lpage>31</lpage><pub-id pub-id-type="doi">10.3897/phytokeys.197.79499</pub-id></mixed-citation></tp:treatment-meta><tp:nomenclature><label>﻿</label><tp:taxon-name>
              <object-id xmlns:xlink="http://www.w3.org/1999/xlink" content-type="arpha" xlink:type="simple">9F364C56-4E9A-5FF6-9C22-06BF010192CA</object-id>
              <tp:taxon-name-part taxon-name-part-type="genus" reg="Echinochloa">Echinochloa</tp:taxon-name-part>
              <tp:taxon-name-part taxon-name-part-type="species" reg="crus-galli">crus-galli</tp:taxon-name-part>
            </tp:taxon-name><tp:taxon-authority>(L.) P. Beauv., Ess. Agrost. 1: 53, 161, 169, pl. 11, f. 2. 1812.</tp:taxon-authority></tp:nomenclature><tp:treatment-sec sec-type="Basionym" id="SECID0E5ZAE"><title>Basionym.</title><p><italic><tp:taxon-name><tp:taxon-name-part taxon-name-part-type="genus" reg="Panicum">Panicum</tp:taxon-name-part><tp:taxon-name-part taxon-name-part-type="species" reg="crus-galli">crus-galli</tp:taxon-name-part></tp:taxon-name></italic> L., Sp. Pl. 1: 56. 1753.</p></tp:treatment-sec><tp:treatment-sec sec-type="material" id="SECID0EP1AE"><title>Type.</title><p>Herb. Burser 1: 303, sine dato (UPS).</p></tp:treatment-sec><tp:treatment-sec sec-type="notes" id="SECID0EU1AE"><title>Notes.</title><p>There has always been a great deal of confusion about the type; see, e.g., <xref ref-type="bibr" rid="B29">Hitchcock (1908)</xref> or <xref ref-type="bibr" rid="B26">Gould et al. (1972)</xref>. In fact, all original material came from North America and belongs to <italic><tp:taxon-name><tp:taxon-name-part taxon-name-part-type="genus" reg="Echinochloa">E.</tp:taxon-name-part><tp:taxon-name-part taxon-name-part-type="species" reg="muricata">muricata</tp:taxon-name-part></tp:taxon-name></italic>; in 1753 <italic><tp:taxon-name><tp:taxon-name-part taxon-name-part-type="genus" reg="Echinochloa">E.</tp:taxon-name-part><tp:taxon-name-part taxon-name-part-type="species" reg="crus-galli">crus-galli</tp:taxon-name-part></tp:taxon-name></italic>, from Eurasia, was not yet a widespread introduced species in North America. <xref ref-type="bibr" rid="B18">Crespo et al. (2020b)</xref> formally proposed to conserve the binomial <italic><tp:taxon-name><tp:taxon-name-part taxon-name-part-type="genus" reg="Panicum">P.</tp:taxon-name-part><tp:taxon-name-part taxon-name-part-type="species" reg="crus-galli">crus-galli</tp:taxon-name-part></tp:taxon-name></italic> with a conserved type based on the specimen Herb. Burser I: 103 (UPS), the one previously chosen as “lectotype” by <xref ref-type="bibr" rid="B50">Michael (1983)</xref>.</p></tp:treatment-sec><ref-list><ref id="B29"><mixed-citation xmlns:xlink="http://www.w3.org/1999/xlink" xlink:type="simple"><person-group><name name-style="western"><surname>Hitchcock</surname><given-names>AS</given-names></name></person-group> (<year>1908</year>) <article-title>Types of American grasses: A study of the American species of grasses described by Linnaeus, Gronovius, Sloan, Swartz and Michaux.</article-title><source>Contributions from the United States National Herbarium</source><volume>12</volume>(<issue>3</issue>): <fpage>113</fpage>–<lpage>158</lpage>. <ext-link xlink:href="https://www.biodiversitylibrary.org/item/13772#page/148/mode/1up" ext-link-type="uri" xlink:type="simple">https://www.biodiversitylibrary.org/item/13772#page/148/mode/1up</ext-link></mixed-citation></ref><ref id="B26"><mixed-citation xmlns:xlink="http://www.w3.org/1999/xlink" xlink:type="simple"><person-group><name name-style="western"><surname>Gould</surname><given-names>FW</given-names></name><name name-style="western"><surname>Ali</surname><given-names>MA</given-names></name><name name-style="western"><surname>Fairbrothers</surname><given-names>DE</given-names></name></person-group> (<year>1972</year>) <article-title>A revision of <italic><tp:taxon-name><tp:taxon-name-part taxon-name-part-type="genus">Echinochloa</tp:taxon-name-part></tp:taxon-name></italic> in the United States.</article-title><source>American Midland Naturalist</source><volume>87</volume>(<issue>1</issue>): <fpage>36</fpage>–<lpage>59</lpage>. <ext-link xlink:href="10.2307/2423880" ext-link-type="doi" xlink:type="simple">https://doi.org/10.2307/2423880</ext-link></mixed-citation></ref><ref id="B18"><mixed-citation xmlns:xlink="http://www.w3.org/1999/xlink" xlink:type="simple"><person-group><name name-style="western"><surname>Crespo</surname><given-names>MB</given-names></name><name name-style="western"><surname>Martínez-Azorín</surname><given-names>M</given-names></name><name name-style="western"><surname>Ángeles Alonso</surname><given-names>M</given-names></name><name name-style="western"><surname>Pena-Martín</surname><given-names>C</given-names></name></person-group> (<year>2020b</year>) <article-title>Proposal to conserve the name <italic><tp:taxon-name><tp:taxon-name-part taxon-name-part-type="genus">Panicum</tp:taxon-name-part><tp:taxon-name-part taxon-name-part-type="species">crus-galli</tp:taxon-name-part></tp:taxon-name></italic> (<tp:taxon-name><tp:taxon-name-part taxon-name-part-type="genus">Echinochloa</tp:taxon-name-part><tp:taxon-name-part taxon-name-part-type="species">crus-galli</tp:taxon-name-part></tp:taxon-name>) (<tp:taxon-name><tp:taxon-name-part taxon-name-part-type="family">Poaceae</tp:taxon-name-part></tp:taxon-name>, <tp:taxon-name><tp:taxon-name-part taxon-name-part-type="subfamily">Panicoideae</tp:taxon-name-part></tp:taxon-name>) with a conserved type.</article-title><source>Taxon</source><volume>69</volume>(<issue>4</issue>): <fpage>820</fpage>–<lpage>822</lpage>. <ext-link xlink:href="10.1002/tax.12299" ext-link-type="doi" xlink:type="simple">https://doi.org/10.1002/tax.12299</ext-link></mixed-citation></ref><ref id="B50"><mixed-citation xmlns:xlink="http://www.w3.org/1999/xlink" xlink:type="simple"><person-group><name name-style="western"><surname>Michael</surname><given-names>PW</given-names></name></person-group> (<year>1983</year>) Taxonomy and distribution of <italic><tp:taxon-name><tp:taxon-name-part taxon-name-part-type="genus">Echinochloa</tp:taxon-name-part></tp:taxon-name></italic> species with special reference to their occurrence as weeds of rice. In: International Rice Research Institute (IRRI) and International Weed Science Society (Org.) Proceedings of the Conference on Weed Control in Rice, 31 August–4 September 1981. International Rice Research Institute, Manila, 291–306.</mixed-citation></ref></ref-list></tp:taxon-treatment>
