# Supplementary material for: ﻿Taxonomy of the weed species of the genus Echinochloa (Poaceae, Paniceae) in Southwestern Europe: Exploring the confused current state of affairs
Source: PhytoKeys. 2022 May 23;197:1–31. doi: 10.3897/phytokeys.197.79499 (PMC9848994; doi:10.3897/phytokeys.197.79499)
Supplement: XML Treatment for Echinochloa crus-galli var. crus-galli [file phytokeys.197.79499-treatment3.xml]

<!DOCTYPE tp:taxon-treatment
  PUBLIC "-//TaxonX//DTD Taxonomic Treatment Publishing DTD v0 20100105//EN" "tax-treatment-NSO.dtd">
<tp:taxon-treatment xmlns:tp="http://www.plazi.org/taxpub"><tp:treatment-meta><kwd-group><label>Taxon classification</label><kwd>
                <named-content content-type="kingdom">Plantae</named-content>
              </kwd><kwd>
                <named-content content-type="order">Poales</named-content>
              </kwd><kwd>
                <named-content content-type="family">Poaceae</named-content>
              </kwd></kwd-group><mixed-citation publication-type="journal"><person-group><name><surname>Hoste</surname><given-names>Ivan</given-names></name><name><surname>Verloove</surname><given-names>Filip</given-names></name></person-group><article-title>﻿Taxonomy of the weed species of the genus <italic><tp:taxon-name><tp:taxon-name-part taxon-name-part-type="genus" reg="Echinochloa">Echinochloa</tp:taxon-name-part></tp:taxon-name></italic> (<tp:taxon-name><tp:taxon-name-part taxon-name-part-type="family">Poaceae</tp:taxon-name-part></tp:taxon-name>, <tp:taxon-name><tp:taxon-name-part taxon-name-part-type="tribe">Paniceae</tp:taxon-name-part></tp:taxon-name>) in Southwestern Europe: Exploring the confused current state of affairs</article-title><source>PhytoKeys</source><day>23</day><month>05</month><year>2022</year><volume>197</volume><fpage>1</fpage><lpage>31</lpage><pub-id pub-id-type="doi">10.3897/phytokeys.197.79499</pub-id></mixed-citation></tp:treatment-meta><tp:nomenclature><label>﻿</label><tp:taxon-name>
              <object-id xmlns:xlink="http://www.w3.org/1999/xlink" content-type="arpha" xlink:type="simple">53ECE520-9499-5876-89AB-5309CDE5E1C9</object-id>
              <tp:taxon-name-part taxon-name-part-type="genus" reg="Echinochloa">Echinochloa</tp:taxon-name-part>
              <tp:taxon-name-part taxon-name-part-type="species" reg="crus-galli">crus-galli</tp:taxon-name-part>
              <tp:taxon-name-part taxon-name-part-type="infraspecific-rank">var.</tp:taxon-name-part>
              <tp:taxon-name-part taxon-name-part-type="variety" reg="crus-galli">crus-galli</tp:taxon-name-part>
            </tp:taxon-name><tp:nomenclature-citation-list><tp:nomenclature-citation><tp:taxon-name>
                  <tp:taxon-name-part taxon-name-part-type="status">=</tp:taxon-name-part>
                  <tp:taxon-name-part taxon-name-part-type="genus" reg="Echinochloa">Echinochloa</tp:taxon-name-part>
                  <tp:taxon-name-part taxon-name-part-type="species" reg="crus-galli">crus-galli</tp:taxon-name-part>
                  <tp:taxon-name-part taxon-name-part-type="infraspecific-rank">subsp.</tp:taxon-name-part>
                  <tp:taxon-name-part taxon-name-part-type="subspecies" reg="spiralis">spiralis</tp:taxon-name-part>
                </tp:taxon-name><comment> (Vasinger) Tzvelev, Zlaki SSSR 662. 1976. Basionym: <tp:taxon-name><tp:taxon-name-part taxon-name-part-type="genus" reg="Echinochloa">Echinochloa</tp:taxon-name-part><tp:taxon-name-part taxon-name-part-type="species" reg="spiralis">spiralis</tp:taxon-name-part></tp:taxon-name> Vasinger, Flora SSSR 2: 739–740. 1934. Type: Caucasus: Kuban: Krasnodar vic., 28 Oct 1931, <italic>A.V. Vazinger-Alektorova</italic> s.n. (holotype; LE). </comment></tp:nomenclature-citation><tp:nomenclature-citation><tp:taxon-name>
                  <tp:taxon-name-part taxon-name-part-type="status">=</tp:taxon-name-part>
                  <tp:taxon-name-part taxon-name-part-type="genus" reg="Echinochloa">Echinochloa</tp:taxon-name-part>
                  <tp:taxon-name-part taxon-name-part-type="species" reg="crus-galli">crus-galli</tp:taxon-name-part>
                  <tp:taxon-name-part taxon-name-part-type="infraspecific-rank">var.</tp:taxon-name-part>
                  <tp:taxon-name-part taxon-name-part-type="variety" reg="praticola">praticola</tp:taxon-name-part>
                </tp:taxon-name><comment> Ohwi, Acta Phytotax. Geobot. 11: 37 1942. Type: Kiushiu, m. Kujusan, <italic>U. Faurie</italic> 2646 (holotype; KYO). Image available at <ext-link xmlns:xlink="http://www.w3.org/1999/xlink" xlink:href="http://www.museum.kyoto-u.ac.jp/collection/PlePlant/PlePlant00001775_1.htm" ext-link-type="uri" xlink:type="simple">http://www.museum.kyoto-u.ac.jp/collection/PlePlant/PlePlant00001775_1.htm</ext-link>. </comment></tp:nomenclature-citation><tp:nomenclature-citation><tp:taxon-name>
                  <tp:taxon-name-part taxon-name-part-type="genus" reg="Echinochloa"/>
                  <tp:taxon-name-part taxon-name-part-type="species" reg="crus-galli"/>
                  <tp:taxon-name-part taxon-name-part-type="infraspecific-rank"/>
                  <tp:taxon-name-part taxon-name-part-type="variety" reg="hispidula"/>
                </tp:taxon-name><comment>
                  = <tp:taxon-name><tp:taxon-name-part taxon-name-part-type="genus" reg="Echinochloa">Echinochloa</tp:taxon-name-part><tp:taxon-name-part taxon-name-part-type="species" reg="crus-galli">crus-galli</tp:taxon-name-part><tp:taxon-name-part taxon-name-part-type="infraspecific-rank">var.</tp:taxon-name-part><tp:taxon-name-part taxon-name-part-type="variety" reg="hispidula">hispidula</tp:taxon-name-part></tp:taxon-name> (Retz.) Honda, Bot. Mag. (Tokyo) 37: 122. 1923.Basionym:<tp:taxon-name><tp:taxon-name-part taxon-name-part-type="genus" reg="Panicum">Panicum</tp:taxon-name-part><tp:taxon-name-part taxon-name-part-type="species" reg="hispidulum">hispidulum</tp:taxon-name-part></tp:taxon-name> Retz., Observ. Bot. 5: 18. 1789. Type: India: “India orientali”, without data, <italic>König</italic> s.n. (LD 1219266) (lectotype, designated by <xref ref-type="bibr" rid="B24">Fischer 1932</xref>: 71). Image available at <ext-link xmlns:xlink="http://www.w3.org/1999/xlink" xlink:href="https://plants.jstor.org/stable/10.5555/al.ap.specimen.ld1219266" ext-link-type="uri" xlink:type="simple">https://plants.jstor.org/stable/10.5555/al.ap.specimen.ld1219266</ext-link>. 
                </comment></tp:nomenclature-citation><tp:nomenclature-citation><tp:taxon-name>
                  <tp:taxon-name-part taxon-name-part-type="genus" reg="Echinochloa"/>
                  <tp:taxon-name-part taxon-name-part-type="species" reg="erecta"/>
                </tp:taxon-name><comment>
                  
                    
                      = <tp:taxon-name><tp:taxon-name-part taxon-name-part-type="genus" reg="Echinochloa">Echinochloa</tp:taxon-name-part><tp:taxon-name-part taxon-name-part-type="species" reg="erecta">erecta</tp:taxon-name-part></tp:taxon-name> (Pollacci) Pignatti, Arch. Bot. 15(1): 2. 1955. Basionym:<tp:taxon-name><tp:taxon-name-part taxon-name-part-type="genus" reg="Panicum">Panicum</tp:taxon-name-part><tp:taxon-name-part taxon-name-part-type="species" reg="erectum">erectum</tp:taxon-name-part></tp:taxon-name> Pollacci, Atti Ist. Bot. Univ. Pavia 13: 228, t. 5. 1908. Type:
                    
                   Italy: Lombardia, Presso Pavia, Oct 1907, <italic>G. Pollacci</italic> s.n. (lectotype, designated by <xref ref-type="bibr" rid="B3">Ardenghi et al. 2015</xref>: 135, PAV-Erbario Lombardo “118”, isolectotypes PAV-Erbario Lombardo “121”, “141”, “123”, “137” (2 sheets), “139”, “140”). </comment></tp:nomenclature-citation></tp:nomenclature-citation-list></tp:nomenclature><ref-list><ref id="B24"><mixed-citation xmlns:xlink="http://www.w3.org/1999/xlink" xlink:type="simple"><person-group><name name-style="western"><surname>Fischer</surname><given-names>CEC</given-names></name></person-group> (<year>1932</year>) <article-title>The Koenig collection in the Lund Herbarium.</article-title><source>Bulletin of miscellaneous information Royal Botanic Gardens Kew</source><volume>1932</volume>(<issue>2</issue>): <fpage>49</fpage>–<lpage>76</lpage>. <ext-link xlink:href="10.2307/4113368" ext-link-type="doi" xlink:type="simple">https://doi.org/10.2307/4113368</ext-link></mixed-citation></ref><ref id="B3"><mixed-citation xmlns:xlink="http://www.w3.org/1999/xlink" xlink:type="simple"><person-group><name name-style="western"><surname>Ardenghi</surname><given-names>NMG</given-names></name><name name-style="western"><surname>Galasso</surname><given-names>G</given-names></name><name name-style="western"><surname>Banfi</surname><given-names>E</given-names></name></person-group> (<year>2015</year>) <article-title>Discovered outdoors: Typification of names of taxa described from Italy outside their native range.</article-title><source>Phytotaxa</source><volume>212</volume>(<issue>2</issue>): <fpage>133</fpage>–<lpage>140</lpage>. <ext-link xlink:href="10.11646/phytotaxa.212.2.2" ext-link-type="doi" xlink:type="simple">https://doi.org/10.11646/phytotaxa.212.2.2</ext-link></mixed-citation></ref></ref-list></tp:taxon-treatment>
