# Supplementary material for: ﻿Taxonomy of the weed species of the genus Echinochloa (Poaceae, Paniceae) in Southwestern Europe: Exploring the confused current state of affairs
Source: PhytoKeys. 2022 May 23;197:1–31. doi: 10.3897/phytokeys.197.79499 (PMC9848994; doi:10.3897/phytokeys.197.79499)
Supplement: XML Treatment for Echinochloa crus-galli [file phytokeys.197.79499-treatment4.xml]

<!DOCTYPE tp:taxon-treatment
  PUBLIC "-//TaxonX//DTD Taxonomic Treatment Publishing DTD v0 20100105//EN" "tax-treatment-NSO.dtd">
<tp:taxon-treatment xmlns:tp="http://www.plazi.org/taxpub"><tp:treatment-meta><kwd-group><label>Taxon classification</label><kwd>
                <named-content content-type="kingdom">Plantae</named-content>
              </kwd><kwd>
                <named-content content-type="order">Poales</named-content>
              </kwd><kwd>
                <named-content content-type="family">Poaceae</named-content>
              </kwd></kwd-group><mixed-citation publication-type="journal"><person-group><name><surname>Hoste</surname><given-names>Ivan</given-names></name><name><surname>Verloove</surname><given-names>Filip</given-names></name></person-group><article-title>﻿Taxonomy of the weed species of the genus <italic><tp:taxon-name><tp:taxon-name-part taxon-name-part-type="genus" reg="Echinochloa">Echinochloa</tp:taxon-name-part></tp:taxon-name></italic> (<tp:taxon-name><tp:taxon-name-part taxon-name-part-type="family">Poaceae</tp:taxon-name-part></tp:taxon-name>, <tp:taxon-name><tp:taxon-name-part taxon-name-part-type="tribe">Paniceae</tp:taxon-name-part></tp:taxon-name>) in Southwestern Europe: Exploring the confused current state of affairs</article-title><source>PhytoKeys</source><day>23</day><month>05</month><year>2022</year><volume>197</volume><fpage>1</fpage><lpage>31</lpage><pub-id pub-id-type="doi">10.3897/phytokeys.197.79499</pub-id></mixed-citation></tp:treatment-meta><tp:nomenclature><label>﻿</label><tp:taxon-name>
              <object-id xmlns:xlink="http://www.w3.org/1999/xlink" content-type="arpha" xlink:type="simple">BCCF9FB0-E286-50ED-8541-D24643A5368A</object-id>
              <tp:taxon-name-part taxon-name-part-type="genus" reg="Echinochloa">Echinochloa</tp:taxon-name-part>
              <tp:taxon-name-part taxon-name-part-type="species" reg="crus-galli">crus-galli</tp:taxon-name-part>
            </tp:taxon-name><tp:taxon-authority>var. oryzoides (Ard.) Lindm., Svensk Fanerogamflora 69. 1918.</tp:taxon-authority></tp:nomenclature><tp:treatment-sec sec-type="Basionym" id="SECID0EMEAG"><title>Basionym.</title><p><italic><tp:taxon-name><tp:taxon-name-part taxon-name-part-type="genus" reg="Panicum">Panicum</tp:taxon-name-part><tp:taxon-name-part taxon-name-part-type="species" reg="oryzoides">oryzoides</tp:taxon-name-part></tp:taxon-name></italic> Ard., Animadv. Bot. Spec. Alt. 2: 16, pl. 5. 1764.</p><fig id="F1" position="float" orientation="portrait"><object-id xmlns:xlink="http://www.w3.org/1999/xlink" content-type="doi" xlink:type="simple">10.3897/phytokeys.197.79499.figure1</object-id><object-id xmlns:xlink="http://www.w3.org/1999/xlink" content-type="arpha" xlink:type="simple">CBCA3300-F549-5F2B-8BBB-4700AB9DF5EC</object-id><label>Figure 1.</label><caption><p>Inflorescence of <italic><tp:taxon-name><tp:taxon-name-part taxon-name-part-type="genus" reg="Echinochloa">Echinochloa</tp:taxon-name-part><tp:taxon-name-part taxon-name-part-type="species" reg="frumentacea">frumentacea</tp:taxon-name-part></tp:taxon-name></italic>. (Photograph: Nico Wysmantel).</p></caption><graphic xmlns:xlink="http://www.w3.org/1999/xlink" xlink:href="phytokeys-197-001_article-79499__-g001.jpg" position="float" orientation="portrait" xlink:type="simple" id="oo_686452.jpg"><uri content-type="original_file" xlink:type="simple">https://binary.pensoft.net/fig/686452</uri></graphic></fig><fig id="F2" position="float" orientation="portrait"><object-id xmlns:xlink="http://www.w3.org/1999/xlink" content-type="doi" xlink:type="simple">10.3897/phytokeys.197.79499.figure2</object-id><object-id xmlns:xlink="http://www.w3.org/1999/xlink" content-type="arpha" xlink:type="simple">E2C976D5-8765-5DF6-A55B-A94A1FDCD76B</object-id><label>Figure 2.</label><caption><p>Inflorescences showing the variation of <italic><tp:taxon-name><tp:taxon-name-part taxon-name-part-type="genus" reg="Echinochloa">Echinochloa</tp:taxon-name-part><tp:taxon-name-part taxon-name-part-type="species" reg="esculenta">esculenta</tp:taxon-name-part></tp:taxon-name></italic>. The apex of the spikelet varies from usually obtuse (<bold>A</bold>) to less often shortly acute (<bold>B</bold>). (Photographs: Bart Mortier).</p></caption><graphic xmlns:xlink="http://www.w3.org/1999/xlink" xlink:href="phytokeys-197-001_article-79499__-g002.jpg" position="float" orientation="portrait" xlink:type="simple" id="oo_686453.jpg"><uri content-type="original_file" xlink:type="simple">https://binary.pensoft.net/fig/686453</uri></graphic></fig></tp:treatment-sec><tp:treatment-sec sec-type="material" id="SECID0ERGAG"><title>Type.</title><p>LINN 80.68. Image available at <ext-link xmlns:xlink="http://www.w3.org/1999/xlink" xlink:href="https://linnean-online.org/1302/" ext-link-type="uri" xlink:type="simple">https://linnean-online.org/1302/</ext-link>.</p></tp:treatment-sec><tp:treatment-sec sec-type="notes" id="SECID0E3GAG"><title>Note.</title><p>According to <xref ref-type="bibr" rid="B11">Carretero (1981)</xref>, LINN 80.68 is a plant sent by Arduino to Linnaeus, possibly collected in Italy. It was designated as the lectotype for that name by <xref ref-type="bibr" rid="B17">Crespo et al. (2020a)</xref>.</p></tp:treatment-sec><tp:treatment-sec sec-type="remarks" id="SECID0EKHAG"><title>Remarks on <italic><tp:taxon-name><tp:taxon-name-part taxon-name-part-type="genus" reg="Echinochloa">E.</tp:taxon-name-part><tp:taxon-name-part taxon-name-part-type="species" reg="crus-galli">crus-galli</tp:taxon-name-part></tp:taxon-name></italic>.</title><p><italic><tp:taxon-name><tp:taxon-name-part taxon-name-part-type="genus" reg="Echinochloa">Echinochloa</tp:taxon-name-part><tp:taxon-name-part taxon-name-part-type="species" reg="crus-galli">crus-galli</tp:taxon-name-part></tp:taxon-name></italic> s.l. is taxonomically the most complex <italic><tp:taxon-name><tp:taxon-name-part taxon-name-part-type="genus" reg="Echinochloa">Echinochloa</tp:taxon-name-part></tp:taxon-name></italic> occurring as a weed in Southwestern Europe. As we understand, this species occurs in a number of varieties, but <italic><tp:taxon-name><tp:taxon-name-part taxon-name-part-type="genus" reg="Echinochloa">E.</tp:taxon-name-part><tp:taxon-name-part taxon-name-part-type="species" reg="oryzicola">oryzicola</tp:taxon-name-part></tp:taxon-name></italic> is not one of them and is accepted as a separate species (see below). As a result of a long and complex evolutionary history, including significant modifications in the recent past (after the introduction of agriculture), the differences among the varieties are often slight. Furthermore, introductions of several taxa as weeds in a range of crops far outside their natural range have contributed to obscuring their original geographical distribution. Rather than aiming at precisely describing the limits and defining features of varieties of <italic><tp:taxon-name><tp:taxon-name-part taxon-name-part-type="genus" reg="Echinochloa">E.</tp:taxon-name-part><tp:taxon-name-part taxon-name-part-type="species" reg="crus-galli">crus-galli</tp:taxon-name-part></tp:taxon-name></italic> occurring in Southwestern Europe, we restrict ourselves primarily to indicating where unsolved problems remain.</p><p>Being extremely polymorphic, numerous varieties of <italic><tp:taxon-name><tp:taxon-name-part taxon-name-part-type="genus" reg="Echinochloa">E.</tp:taxon-name-part><tp:taxon-name-part taxon-name-part-type="species" reg="crus-galli">crus-galli</tp:taxon-name-part></tp:taxon-name></italic> have been described, many of them based on the presence or absence of awns. As the development of awns is influenced by environmental conditions (<xref ref-type="bibr" rid="B50">Michael 1983</xref>), the value of varieties or forms based on such characteristics as the presence or absence or the length of awns is quite limited. Inflorescences that develop later in the season frequently differ from the terminal inflorescence. Other characteristics on which the description of varieties has been based include the coloration of the plant (inflorescence, leaves, stem nodes, etc.), structure and position of the inflorescence (erect, bent or nodding; primary branches more or less patent or not, alternately positioned on the main axis or whorled), the arrangement of the spikelets on the branches and the dimensions of the spikelet. The importance of the length of the spikelets is emphasised by <xref ref-type="bibr" rid="B50">Michael (1983)</xref>, who in his identification key for the annual <italic><tp:taxon-name><tp:taxon-name-part taxon-name-part-type="genus" reg="Echinochloa">Echinochloa</tp:taxon-name-part></tp:taxon-name></italic> separates the species characterised by spikelets measuring 3–5 mm from those with either shorter or longer spikelets. Applied to specimens collected in Southwestern Europe, the criterion of spikelet length works well to separate only the two rice mimics, <tp:taxon-name><tp:taxon-name-part taxon-name-part-type="genus" reg="Echinochloa">E.</tp:taxon-name-part><tp:taxon-name-part taxon-name-part-type="species" reg="crus-galli">crus-galli</tp:taxon-name-part><tp:taxon-name-part taxon-name-part-type="infraspecific-rank">var.</tp:taxon-name-part><tp:taxon-name-part taxon-name-part-type="variety" reg="oryzoides">oryzoides</tp:taxon-name-part></tp:taxon-name> (Ard.) Lindm. (syn.: <italic><tp:taxon-name><tp:taxon-name-part taxon-name-part-type="genus" reg="Echinochloa">E.</tp:taxon-name-part><tp:taxon-name-part taxon-name-part-type="species" reg="oryzoides">oryzoides</tp:taxon-name-part></tp:taxon-name></italic> [Ard.] Fritsch) and <italic><tp:taxon-name><tp:taxon-name-part taxon-name-part-type="genus" reg="Echinochloa">E.</tp:taxon-name-part><tp:taxon-name-part taxon-name-part-type="species" reg="oryzicola">oryzicola</tp:taxon-name-part></tp:taxon-name></italic>, from the remaining taxa of <italic><tp:taxon-name><tp:taxon-name-part taxon-name-part-type="genus" reg="Echinochloa">E.</tp:taxon-name-part><tp:taxon-name-part taxon-name-part-type="species" reg="crus-galli">crus-galli</tp:taxon-name-part></tp:taxon-name></italic> s.l. with smaller spikelets.</p><p>There is a broad consensus that <tp:taxon-name><tp:taxon-name-part taxon-name-part-type="genus" reg="Echinochloa">E.</tp:taxon-name-part><tp:taxon-name-part taxon-name-part-type="species" reg="crus-galli">crus-galli</tp:taxon-name-part><tp:taxon-name-part taxon-name-part-type="infraspecific-rank">var.</tp:taxon-name-part><tp:taxon-name-part taxon-name-part-type="variety" reg="crus-galli">crus-galli</tp:taxon-name-part></tp:taxon-name> occurs in large parts of Europe and Asia, but authors differ on how to appropriately define it. <xref ref-type="bibr" rid="B36">Ibaragi (2020)</xref> stated that Asian var. <tp:taxon-name><tp:taxon-name-part taxon-name-part-type="genus" reg="Echinochloa"/><tp:taxon-name-part taxon-name-part-type="species" reg="crus-galli"/><tp:taxon-name-part taxon-name-part-type="variety" reg="crus-galli">crus-galli</tp:taxon-name-part></tp:taxon-name> slightly differs from plants in Europe, “but the differences are difficult to formally distinguish.” Thus, the need for additional research on the morphological and genetic variation of the type variety throughout its range is evident.</p><fig id="F3" position="float" orientation="portrait"><object-id xmlns:xlink="http://www.w3.org/1999/xlink" content-type="doi" xlink:type="simple">10.3897/phytokeys.197.79499.figure3</object-id><object-id xmlns:xlink="http://www.w3.org/1999/xlink" content-type="arpha" xlink:type="simple">AF9C75F8-2854-5207-975F-B056379E4D1D</object-id><label>Figure 3.</label><caption><p>Inflorescence of <italic><tp:taxon-name><tp:taxon-name-part taxon-name-part-type="genus" reg="Echinochloa">Echinochloa</tp:taxon-name-part><tp:taxon-name-part taxon-name-part-type="species" reg="colona">colona</tp:taxon-name-part></tp:taxon-name></italic>. (Photograph: Rutger Barendse).</p></caption><graphic xmlns:xlink="http://www.w3.org/1999/xlink" xlink:href="phytokeys-197-001_article-79499__-g003.jpg" position="float" orientation="portrait" xlink:type="simple" id="oo_686454.jpg"><uri content-type="original_file" xlink:type="simple">https://binary.pensoft.net/fig/686454</uri></graphic></fig><p>According to <xref ref-type="bibr" rid="B54">Michael (2019)</xref>, <tp:taxon-name><tp:taxon-name-part taxon-name-part-type="genus" reg="Echinochloa">Echinochloa</tp:taxon-name-part><tp:taxon-name-part taxon-name-part-type="species" reg="crus-galli">crus-galli</tp:taxon-name-part><tp:taxon-name-part taxon-name-part-type="infraspecific-rank">var.</tp:taxon-name-part><tp:taxon-name-part taxon-name-part-type="variety" reg="hispidula">hispidula</tp:taxon-name-part></tp:taxon-name> (Retz.) Honda is the appropriate name for <italic><tp:taxon-name><tp:taxon-name-part taxon-name-part-type="genus" reg="Echinochloa">E.</tp:taxon-name-part><tp:taxon-name-part taxon-name-part-type="species" reg="crus-galli">crus-galli</tp:taxon-name-part></tp:taxon-name></italic> with non-pyramidal panicles and usually prominently awned spikelets that are widespread in sub-tropical areas of Japan and Southern China. With slightly larger spikelets than var. <tp:taxon-name><tp:taxon-name-part taxon-name-part-type="genus" reg="Echinochloa"/><tp:taxon-name-part taxon-name-part-type="species" reg="crus-galli"/><tp:taxon-name-part taxon-name-part-type="variety" reg="crus-galli">crus-galli</tp:taxon-name-part></tp:taxon-name>, this taxon is often treated as a separate species, <italic><tp:taxon-name><tp:taxon-name-part taxon-name-part-type="genus" reg="Echinochloa">Echinochloa</tp:taxon-name-part><tp:taxon-name-part taxon-name-part-type="species" reg="hispidula">hispidula</tp:taxon-name-part></tp:taxon-name></italic> (Retz.) Nees ex Royle; however, <xref ref-type="bibr" rid="B36">Ibaragi (2020)</xref> completely ignored it, and <xref ref-type="bibr" rid="B70">Shouliang and Phillips (2006)</xref> interpreted it as synonym of var. <tp:taxon-name><tp:taxon-name-part taxon-name-part-type="genus" reg="Echinochloa"/><tp:taxon-name-part taxon-name-part-type="species" reg="crus-galli"/><tp:taxon-name-part taxon-name-part-type="variety" reg="crus-galli">crus-galli</tp:taxon-name-part></tp:taxon-name>. Its extreme variability (<xref ref-type="bibr" rid="B11">Carretero 1981</xref>, as <italic><tp:taxon-name><tp:taxon-name-part taxon-name-part-type="genus" reg="Echinochloa">E.</tp:taxon-name-part><tp:taxon-name-part taxon-name-part-type="species" reg="hispidula">hispidula</tp:taxon-name-part></tp:taxon-name></italic>) makes it hard to distinguish var. <tp:taxon-name><tp:taxon-name-part taxon-name-part-type="genus" reg="Echinochloa"/><tp:taxon-name-part taxon-name-part-type="species" reg="hispidula"/><tp:taxon-name-part taxon-name-part-type="variety" reg="hispidula">hispidula</tp:taxon-name-part></tp:taxon-name> from var. <tp:taxon-name><tp:taxon-name-part taxon-name-part-type="genus" reg="Echinochloa"/><tp:taxon-name-part taxon-name-part-type="species" reg="hispidula"/><tp:taxon-name-part taxon-name-part-type="variety" reg="crus-galli">crus-galli</tp:taxon-name-part></tp:taxon-name>, which is characterised by a usually more or less procumbent habit (the lower nodes often rooting), floppy leaves, the whole plant or parts of it more often than not purple-tinged, erect to strongly bent pyramidal inflorescences with the branches alternately placed or sometimes whorled, with at least the lower branches usually more or less patent, and spikelets with or without awns, the length of the awns and the percentage of awned spikelets within a single inflorescence exhibiting considerable variation (Fig. <xref ref-type="fig" rid="F12">12</xref>; description based on material from maize fields in Belgium, where var. <tp:taxon-name><tp:taxon-name-part taxon-name-part-type="genus" reg="Echinochloa"/><tp:taxon-name-part taxon-name-part-type="species" reg="hispidula"/><tp:taxon-name-part taxon-name-part-type="variety" reg="hispidula">hispidula</tp:taxon-name-part></tp:taxon-name>, a taxon of sub-tropical climates, is considered not established as a persistent weed). If accepted as a separate taxon, the strongly bent inflorescence with appressed branches, the green colour of the plants and the stiffer leaves (the latter two features shared with var. <tp:taxon-name><tp:taxon-name-part taxon-name-part-type="genus" reg="Echinochloa"/><tp:taxon-name-part taxon-name-part-type="species" reg="hispidula"/><tp:taxon-name-part taxon-name-part-type="variety" reg="oryzoides">oryzoides</tp:taxon-name-part></tp:taxon-name> and <italic><tp:taxon-name><tp:taxon-name-part taxon-name-part-type="genus" reg="Echinochloa">E.</tp:taxon-name-part><tp:taxon-name-part taxon-name-part-type="species" reg="oryzicola">oryzicola</tp:taxon-name-part></tp:taxon-name></italic>) might help to separate <italic><tp:taxon-name><tp:taxon-name-part taxon-name-part-type="genus" reg="Echinochloa">E.</tp:taxon-name-part><tp:taxon-name-part taxon-name-part-type="species" reg="hispidula">hispidula</tp:taxon-name-part></tp:taxon-name></italic> from <tp:taxon-name><tp:taxon-name-part taxon-name-part-type="genus" reg="Echinochloa">E.</tp:taxon-name-part><tp:taxon-name-part taxon-name-part-type="species" reg="crus-galli">crus-galli</tp:taxon-name-part><tp:taxon-name-part taxon-name-part-type="infraspecific-rank">var.</tp:taxon-name-part><tp:taxon-name-part taxon-name-part-type="variety" reg="crus-galli">crus-galli</tp:taxon-name-part></tp:taxon-name> (<xref ref-type="bibr" rid="B37">Jauzein 1993</xref>). To this could be added the less bristly spikelets of var. <tp:taxon-name><tp:taxon-name-part taxon-name-part-type="genus" reg="Echinochloa"/><tp:taxon-name-part taxon-name-part-type="species" reg="crus-galli"/><tp:taxon-name-part taxon-name-part-type="variety" reg="hispidula">hispidula</tp:taxon-name-part></tp:taxon-name> (<xref ref-type="bibr" rid="B47">Martínez-Azorín and Crespo 2021</xref>). Whether the branches of the inflorescence are whorled or not (<xref ref-type="bibr" rid="B50">Michael 1983</xref>) seems to be a less reliable trait to use. The synonymizing of <italic><tp:taxon-name><tp:taxon-name-part taxon-name-part-type="genus" reg="Echinochloa">E.</tp:taxon-name-part><tp:taxon-name-part taxon-name-part-type="species" reg="erecta">erecta</tp:taxon-name-part></tp:taxon-name></italic> (Pollacci) Pignatti, characterised by an erect inflorescence, with <italic><tp:taxon-name><tp:taxon-name-part taxon-name-part-type="genus" reg="Echinochloa">E.</tp:taxon-name-part><tp:taxon-name-part taxon-name-part-type="species" reg="hispidula">hispidula</tp:taxon-name-part></tp:taxon-name></italic> (see, e.g., <xref ref-type="bibr" rid="B3">Ardenghi et al. 2015</xref>) underscores the wide morphological variation of <italic><tp:taxon-name><tp:taxon-name-part taxon-name-part-type="genus" reg="Echinochloa"/><tp:taxon-name-part taxon-name-part-type="species" reg="hispidula">hispidula</tp:taxon-name-part></tp:taxon-name></italic> and the difficulty to define it as a unit clearly different from the equally variable var. <tp:taxon-name><tp:taxon-name-part taxon-name-part-type="genus" reg="Echinochloa"/><tp:taxon-name-part taxon-name-part-type="species" reg="hispidula"/><tp:taxon-name-part taxon-name-part-type="variety" reg="crus-galli">crus-galli</tp:taxon-name-part></tp:taxon-name>. Interestingly, the illustration of <italic><tp:taxon-name><tp:taxon-name-part taxon-name-part-type="genus" reg="Echinochloa">E.</tp:taxon-name-part><tp:taxon-name-part taxon-name-part-type="species" reg="hispidula">hispidula</tp:taxon-name-part></tp:taxon-name></italic> given in <xref ref-type="bibr" rid="B69">Shouliang (1990)</xref> shows a spikelet with both the upper glume and lower (sterile) lemma with a short awn, a feature not mentioned in the recent literature; however, apparently, it corresponds with the specification “calycibus hispidis biaristatis” in the original description of the species (<xref ref-type="bibr" rid="B60">Retzius 1789</xref>).</p><fig id="F4" position="float" orientation="portrait"><object-id xmlns:xlink="http://www.w3.org/1999/xlink" content-type="doi" xlink:type="simple">10.3897/phytokeys.197.79499.figure4</object-id><object-id xmlns:xlink="http://www.w3.org/1999/xlink" content-type="arpha" xlink:type="simple">5E6719CA-AA78-5527-8EF8-C528422C904D</object-id><label>Figure 4.</label><caption><p>Spikelets of <italic><tp:taxon-name><tp:taxon-name-part taxon-name-part-type="genus" reg="Echinochloa">Echinochloa</tp:taxon-name-part><tp:taxon-name-part taxon-name-part-type="species" reg="oryzicola">oryzicola</tp:taxon-name-part></tp:taxon-name></italic><bold>A</bold> fertile lemma with the tip differentiated from the coriaceous body of the lemma (upper glume removed) <bold>B, C</bold> two spikelets with convex shiny sterile lemma <bold>D</bold> spikelet with long lower glume and non-shiny sterile lemma. (Photograph: André De Kesel, Meise Botanic Garden).</p></caption><graphic xmlns:xlink="http://www.w3.org/1999/xlink" xlink:href="phytokeys-197-001_article-79499__-g004.jpg" position="float" orientation="portrait" xlink:type="simple" id="oo_686455.jpg"><uri content-type="original_file" xlink:type="simple">https://binary.pensoft.net/fig/686455</uri></graphic></fig><p>Within <tp:taxon-name><tp:taxon-name-part taxon-name-part-type="genus" reg="Echinochloa">E.</tp:taxon-name-part><tp:taxon-name-part taxon-name-part-type="species" reg="crus-galli">crus-galli</tp:taxon-name-part></tp:taxon-name> as interpreted here, var. <tp:taxon-name><tp:taxon-name-part taxon-name-part-type="genus" reg="Echinochloa"/><tp:taxon-name-part taxon-name-part-type="species" reg="crus-galli"/><tp:taxon-name-part taxon-name-part-type="variety" reg="oryzoides">oryzoides</tp:taxon-name-part></tp:taxon-name> is the most easily identified variety, clearly distinguished by the large size of its spikelets. Although the descriptions given in triplet 4 in the key above may suggest otherwise, it is not always easy to distinguish between var. <tp:taxon-name><tp:taxon-name-part taxon-name-part-type="genus" reg="Echinochloa"/><tp:taxon-name-part taxon-name-part-type="species" reg="crus-galli"/><tp:taxon-name-part taxon-name-part-type="variety" reg="oryzoides">oryzoides</tp:taxon-name-part></tp:taxon-name> and <italic><tp:taxon-name><tp:taxon-name-part taxon-name-part-type="genus" reg="Echinochloa">E.</tp:taxon-name-part><tp:taxon-name-part taxon-name-part-type="species" reg="oryzicola">oryzicola</tp:taxon-name-part></tp:taxon-name></italic>; see the discussion about the latter species below. At one time, the name <italic><tp:taxon-name><tp:taxon-name-part taxon-name-part-type="genus" reg="Echinochloa">Echinochloa</tp:taxon-name-part><tp:taxon-name-part taxon-name-part-type="species" reg="hostii">hostii</tp:taxon-name-part></tp:taxon-name></italic> (M. Bieb.) Link was used by Italian botanists (<xref ref-type="bibr" rid="B58">Pignatti 1982</xref>). Previously, <xref ref-type="bibr" rid="B59">Pirola (1965)</xref> merely cited this name as a synonym of <tp:taxon-name><tp:taxon-name-part taxon-name-part-type="genus" reg="Echinochloa">E.</tp:taxon-name-part><tp:taxon-name-part taxon-name-part-type="species" reg="crus-galli">crus-galli</tp:taxon-name-part><tp:taxon-name-part taxon-name-part-type="infraspecific-rank">subsp.</tp:taxon-name-part><tp:taxon-name-part taxon-name-part-type="subspecies" reg="oryzoides">oryzoides</tp:taxon-name-part></tp:taxon-name>, but <xref ref-type="bibr" rid="B58">Pignatti (1982)</xref> accepted the name at species rank for the taxon that is here named <tp:taxon-name><tp:taxon-name-part taxon-name-part-type="genus" reg="Echinochloa">E.</tp:taxon-name-part><tp:taxon-name-part taxon-name-part-type="species" reg="crus-galli">crus-galli</tp:taxon-name-part><tp:taxon-name-part taxon-name-part-type="infraspecific-rank">var.</tp:taxon-name-part><tp:taxon-name-part taxon-name-part-type="variety" reg="oryzoides">oryzoides</tp:taxon-name-part></tp:taxon-name>. However, from Pignatti’s identification key, it is clear that the name <italic><tp:taxon-name><tp:taxon-name-part taxon-name-part-type="genus" reg="Echinochloa">E.</tp:taxon-name-part><tp:taxon-name-part taxon-name-part-type="species" reg="hostii">hostii</tp:taxon-name-part></tp:taxon-name></italic> was used for the species that today can only be identified as <italic><tp:taxon-name><tp:taxon-name-part taxon-name-part-type="genus" reg="Echinochloa">E.</tp:taxon-name-part><tp:taxon-name-part taxon-name-part-type="species" reg="oryzicola">oryzicola</tp:taxon-name-part></tp:taxon-name></italic>, based on the quite diagnostic glume characteristics. Unfortunately, we were not able to trace type material of <italic><tp:taxon-name><tp:taxon-name-part taxon-name-part-type="genus" reg="Panicum">Panicum</tp:taxon-name-part><tp:taxon-name-part taxon-name-part-type="species" reg="hostii">hostii</tp:taxon-name-part></tp:taxon-name></italic> M. Bieb. which according to <xref ref-type="bibr" rid="B76">Tsvelev (1984)</xref> is preserved in LE. Thus, we do not know whether <italic><tp:taxon-name><tp:taxon-name-part taxon-name-part-type="genus" reg="Panicum">P.</tp:taxon-name-part><tp:taxon-name-part taxon-name-part-type="species" reg="hostii">hostii</tp:taxon-name-part></tp:taxon-name></italic> is indeed identical with <tp:taxon-name><tp:taxon-name-part taxon-name-part-type="genus" reg="Echinochloa">E.</tp:taxon-name-part><tp:taxon-name-part taxon-name-part-type="species" reg="crus-galli">crus-galli</tp:taxon-name-part><tp:taxon-name-part taxon-name-part-type="infraspecific-rank">var.</tp:taxon-name-part><tp:taxon-name-part taxon-name-part-type="variety" reg="oryzoides">oryzoides</tp:taxon-name-part></tp:taxon-name> as stated by nearly all contemporary authors. Nonetheless, we are certain that the binomial <italic><tp:taxon-name><tp:taxon-name-part taxon-name-part-type="genus" reg="Echinochloa">E.</tp:taxon-name-part><tp:taxon-name-part taxon-name-part-type="species" reg="hostii">hostii</tp:taxon-name-part></tp:taxon-name></italic> was wrongly applied by Italian authors (particularly <xref ref-type="bibr" rid="B58">Pignatti 1982</xref>) for <italic><tp:taxon-name><tp:taxon-name-part taxon-name-part-type="genus" reg="Echinochloa">E.</tp:taxon-name-part><tp:taxon-name-part taxon-name-part-type="species" reg="oryzicola">oryzicola</tp:taxon-name-part></tp:taxon-name></italic>.</p><fig id="F5" position="float" orientation="portrait"><object-id xmlns:xlink="http://www.w3.org/1999/xlink" content-type="doi" xlink:type="simple">10.3897/phytokeys.197.79499.figure5</object-id><object-id xmlns:xlink="http://www.w3.org/1999/xlink" content-type="arpha" xlink:type="simple">5E704C07-5582-5311-8D22-5BA11B0911D8</object-id><label>Figure 5.</label><caption><p><italic><tp:taxon-name><tp:taxon-name-part taxon-name-part-type="genus" reg="Echinochloa">Echinochloa</tp:taxon-name-part><tp:taxon-name-part taxon-name-part-type="species" reg="oryzicola">oryzicola</tp:taxon-name-part></tp:taxon-name></italic> as an ephemeral casual in the Antwerp port area, Belgium <bold>A</bold> plant with young inflorescences <bold>B</bold> part of an inflorescence with fully developed spikelets. (Photographs: Filip Verloove).</p></caption><graphic xmlns:xlink="http://www.w3.org/1999/xlink" xlink:href="phytokeys-197-001_article-79499__-g005.jpg" position="float" orientation="portrait" xlink:type="simple" id="oo_686456.jpg"><uri content-type="original_file" xlink:type="simple">https://binary.pensoft.net/fig/686456</uri></graphic></fig><p>Recently, <xref ref-type="bibr" rid="B47">Martínez-Azorín and Crespo (2021)</xref> accepted <tp:taxon-name><tp:taxon-name-part taxon-name-part-type="genus" reg="Echinochloa">E.</tp:taxon-name-part><tp:taxon-name-part taxon-name-part-type="species" reg="crus-galli">crus-galli</tp:taxon-name-part><tp:taxon-name-part taxon-name-part-type="infraspecific-rank">var.</tp:taxon-name-part><tp:taxon-name-part taxon-name-part-type="variety" reg="oryzoides">oryzoides</tp:taxon-name-part></tp:taxon-name> as a species, just like the similar-looking <italic><tp:taxon-name><tp:taxon-name-part taxon-name-part-type="genus" reg="Echinochloa">E.</tp:taxon-name-part><tp:taxon-name-part taxon-name-part-type="species" reg="oryzicola">oryzicola</tp:taxon-name-part></tp:taxon-name></italic>. The strong similarities shared by these two taxa are explained by a shared ancestor – tetraploid <italic><tp:taxon-name><tp:taxon-name-part taxon-name-part-type="genus" reg="Echinochloa">E.</tp:taxon-name-part><tp:taxon-name-part taxon-name-part-type="species" reg="oryzicola">oryzicola</tp:taxon-name-part></tp:taxon-name></italic> being one of the parent species of hexaploid <italic><tp:taxon-name><tp:taxon-name-part taxon-name-part-type="genus" reg="Echinochloa">E.</tp:taxon-name-part><tp:taxon-name-part taxon-name-part-type="species" reg="crus-galli">crus-galli</tp:taxon-name-part></tp:taxon-name></italic> – and recent convergent evolution as rice mimics derived from <italic><tp:taxon-name><tp:taxon-name-part taxon-name-part-type="genus" reg="Echinochloa">E.</tp:taxon-name-part><tp:taxon-name-part taxon-name-part-type="species" reg="oryzicola">oryzicola</tp:taxon-name-part></tp:taxon-name></italic> and <italic><tp:taxon-name><tp:taxon-name-part taxon-name-part-type="genus" reg="Echinochloa">E.</tp:taxon-name-part><tp:taxon-name-part taxon-name-part-type="species" reg="crus-galli">crus-galli</tp:taxon-name-part></tp:taxon-name></italic> (Fig. <xref ref-type="fig" rid="F13">13</xref>). This evolutionary trajectory provides an argument for assigning the rank of variety to <italic><tp:taxon-name><tp:taxon-name-part taxon-name-part-type="genus" reg="Echinochloa">E.</tp:taxon-name-part><tp:taxon-name-part taxon-name-part-type="species" reg="oryzoides">oryzoides</tp:taxon-name-part></tp:taxon-name></italic>. Further, it would seem logical to reduce the rice mimic <italic><tp:taxon-name><tp:taxon-name-part taxon-name-part-type="genus" reg="Echinochloa">E.</tp:taxon-name-part><tp:taxon-name-part taxon-name-part-type="species" reg="oryzicola">oryzicola</tp:taxon-name-part></tp:taxon-name></italic> to the rank of variety (provisionally ‘var. <tp:taxon-name><tp:taxon-name-part taxon-name-part-type="genus" reg="Echinochloa"/><tp:taxon-name-part taxon-name-part-type="species" reg="oryzicola"/><tp:taxon-name-part taxon-name-part-type="variety" reg="infestans">infestans</tp:taxon-name-part></tp:taxon-name>’ in Fig. <xref ref-type="fig" rid="F13">13</xref>) as well, but since it is not known whether or how the ‘original’ <italic><tp:taxon-name><tp:taxon-name-part taxon-name-part-type="genus" reg="Echinochloa">E.</tp:taxon-name-part><tp:taxon-name-part taxon-name-part-type="species" reg="oryzicola">oryzicola</tp:taxon-name-part></tp:taxon-name></italic> of pre-agricultural times differed from today’s <italic><tp:taxon-name><tp:taxon-name-part taxon-name-part-type="genus" reg="Echinochloa">E.</tp:taxon-name-part><tp:taxon-name-part taxon-name-part-type="species" reg="oryzicola">oryzicola</tp:taxon-name-part></tp:taxon-name></italic> – because it is now extinct or goes undetected – this is not an option.</p><p>Among the forms with small spikelets, subsp. <tp:taxon-name><tp:taxon-name-part taxon-name-part-type="genus" reg="Echinochloa"/><tp:taxon-name-part taxon-name-part-type="species" reg="oryzicola"/><tp:taxon-name-part taxon-name-part-type="subspecies" reg="spiralis">spiralis</tp:taxon-name-part></tp:taxon-name> (Vasinger) Tzvelev (no combination available as a variety) and var. <tp:taxon-name><tp:taxon-name-part taxon-name-part-type="genus" reg="Echinochloa"/><tp:taxon-name-part taxon-name-part-type="species" reg="oryzicola"/><tp:taxon-name-part taxon-name-part-type="variety" reg="praticola">praticola</tp:taxon-name-part></tp:taxon-name> Ohwi have been mentioned as occurring in Europe. Apparently solely based on the small spikelets, both names were synonymised by <xref ref-type="bibr" rid="B68">Scholz (2002)</xref>, who noted that subsp. <tp:taxon-name><tp:taxon-name-part taxon-name-part-type="genus" reg="Echinochloa"/><tp:taxon-name-part taxon-name-part-type="species" reg="oryzicola"/><tp:taxon-name-part taxon-name-part-type="subspecies" reg="spiralis">spiralis</tp:taxon-name-part></tp:taxon-name> – a taxon with a huge distribution area and possibly indigenous to Europe – and subsp. <tp:taxon-name><tp:taxon-name-part taxon-name-part-type="genus" reg="Echinochloa"/><tp:taxon-name-part taxon-name-part-type="species" reg="oryzicola"/><tp:taxon-name-part taxon-name-part-type="subspecies" reg="crus-galli">crus-galli</tp:taxon-name-part></tp:taxon-name> are polymorphic and that no sharp distinction between the two is possible solely based on the spikelet length. <xref ref-type="bibr" rid="B47">Martínez-Azorín and Crespo (2021)</xref> interpreted var. <tp:taxon-name><tp:taxon-name-part taxon-name-part-type="genus" reg="Echinochloa"/><tp:taxon-name-part taxon-name-part-type="species" reg="oryzicola"/><tp:taxon-name-part taxon-name-part-type="variety" reg="praticola">praticola</tp:taxon-name-part></tp:taxon-name> as probably no more than an impoverished form of <italic><tp:taxon-name><tp:taxon-name-part taxon-name-part-type="genus" reg="Echinochloa">E.</tp:taxon-name-part><tp:taxon-name-part taxon-name-part-type="species" reg="crus-galli">crus-galli</tp:taxon-name-part></tp:taxon-name></italic>, and <xref ref-type="bibr" rid="B75">Tison and de Foucault (2014)</xref> seriously doubted the taxonomic value of subsp. <tp:taxon-name><tp:taxon-name-part taxon-name-part-type="genus" reg="Echinochloa"/><tp:taxon-name-part taxon-name-part-type="species" reg="crus-galli"/><tp:taxon-name-part taxon-name-part-type="subspecies" reg="spiralis">spiralis</tp:taxon-name-part></tp:taxon-name> and var. <tp:taxon-name><tp:taxon-name-part taxon-name-part-type="genus" reg="Echinochloa"/><tp:taxon-name-part taxon-name-part-type="species" reg="crus-galli"/><tp:taxon-name-part taxon-name-part-type="variety" reg="praticola">praticola</tp:taxon-name-part></tp:taxon-name>. In Belgium also, <italic><tp:taxon-name><tp:taxon-name-part taxon-name-part-type="genus" reg="Echinochloa">E.</tp:taxon-name-part><tp:taxon-name-part taxon-name-part-type="species" reg="crus-galli">crus-galli</tp:taxon-name-part></tp:taxon-name></italic> with small spikelets has been recorded, but nowhere have such plants been known to establish as noxious weeds.</p><fig id="F6" position="float" orientation="portrait"><object-id xmlns:xlink="http://www.w3.org/1999/xlink" content-type="doi" xlink:type="simple">10.3897/phytokeys.197.79499.figure6</object-id><object-id xmlns:xlink="http://www.w3.org/1999/xlink" content-type="arpha" xlink:type="simple">8EA9DC04-32A1-5185-8705-B42AA8FC2071</object-id><label>Figure 6.</label><caption><p>Habit of <tp:taxon-name><tp:taxon-name-part taxon-name-part-type="genus" reg="Echinochloa">Echinochloa</tp:taxon-name-part><tp:taxon-name-part taxon-name-part-type="species" reg="crus-galli">crus-galli</tp:taxon-name-part><tp:taxon-name-part taxon-name-part-type="infraspecific-rank">var.</tp:taxon-name-part><tp:taxon-name-part taxon-name-part-type="variety" reg="oryzoides">oryzoides</tp:taxon-name-part></tp:taxon-name> cultivated from seeds collected in rice, Italy. (Photograph: Maurizio Tabacchi, ISIDRO, Italy).</p></caption><graphic xmlns:xlink="http://www.w3.org/1999/xlink" xlink:href="phytokeys-197-001_article-79499__-g006.jpg" position="float" orientation="portrait" xlink:type="simple" id="oo_686457.jpg"><uri content-type="original_file" xlink:type="simple">https://binary.pensoft.net/fig/686457</uri></graphic></fig><p>A rather distinct form of <italic><tp:taxon-name><tp:taxon-name-part taxon-name-part-type="genus" reg="Echinochloa">E.</tp:taxon-name-part><tp:taxon-name-part taxon-name-part-type="species" reg="crus-galli">crus-galli</tp:taxon-name-part></tp:taxon-name></italic> with spikelets ca. 3 mm long or a little longer (somewhat smaller than average var. <tp:taxon-name><tp:taxon-name-part taxon-name-part-type="genus" reg="Echinochloa"/><tp:taxon-name-part taxon-name-part-type="species" reg="crus-galli"/><tp:taxon-name-part taxon-name-part-type="variety" reg="crus-galli">crus-galli</tp:taxon-name-part></tp:taxon-name>) has occasionally been observed in Belgium, including in the border of maize fields where, however, it seems not to establish easily and disappears after only a few years. These plants usually have an erect habit and rather stiff leaves. The inflorescence is erect, with patent branches. The purple-tinged spikelets are usually unawned (but a few spikelets may have a long awn), and some have a glabrous, convex and shiny sterile lemma. The lower leave sheaths vary from glabrous to densely covered with short retrorse hairs. <xref ref-type="bibr" rid="B68">Scholz (2002)</xref> included specimens with small spikelets with a convex, shiny sterile lemma in subsp. <tp:taxon-name><tp:taxon-name-part taxon-name-part-type="genus" reg="Echinochloa"/><tp:taxon-name-part taxon-name-part-type="species" reg="crus-galli"/><tp:taxon-name-part taxon-name-part-type="subspecies" reg="spiralis">spiralis</tp:taxon-name-part></tp:taxon-name>, mentioning that the spikelet morphology resembles <italic><tp:taxon-name><tp:taxon-name-part taxon-name-part-type="genus" reg="Echinochloa">Echinochloa</tp:taxon-name-part><tp:taxon-name-part taxon-name-part-type="species" reg="glabrescens">glabrescens</tp:taxon-name-part></tp:taxon-name></italic> Munro ex Hook.f. Another name for <italic><tp:taxon-name><tp:taxon-name-part taxon-name-part-type="genus" reg="Echinochloa">E.</tp:taxon-name-part><tp:taxon-name-part taxon-name-part-type="species" reg="glabrescens">glabrescens</tp:taxon-name-part></tp:taxon-name></italic> is <tp:taxon-name><tp:taxon-name-part taxon-name-part-type="genus" reg="Echinochloa">E.</tp:taxon-name-part><tp:taxon-name-part taxon-name-part-type="species" reg="crus-galli">crus-galli</tp:taxon-name-part><tp:taxon-name-part taxon-name-part-type="infraspecific-rank">var.</tp:taxon-name-part><tp:taxon-name-part taxon-name-part-type="variety" reg="formosensis">formosensis</tp:taxon-name-part></tp:taxon-name> Ohwi (<xref ref-type="bibr" rid="B85">Yabuno 1983</xref>; <xref ref-type="bibr" rid="B36">Ibaragi 2020</xref>); this name was used by Japanese authors for a weed of wetland rice fields. The habitats in which the plants were found in Belgium stand in contrast to those preferred by var. <tp:taxon-name><tp:taxon-name-part taxon-name-part-type="genus" reg="Echinochloa"/><tp:taxon-name-part taxon-name-part-type="species" reg="crus-galli"/><tp:taxon-name-part taxon-name-part-type="variety" reg="formosensis">formosensis</tp:taxon-name-part></tp:taxon-name> in Japan. Adding to the confusion, the name <italic><tp:taxon-name><tp:taxon-name-part taxon-name-part-type="genus" reg="Echinochloa">E.</tp:taxon-name-part><tp:taxon-name-part taxon-name-part-type="species" reg="glabrescens">glabrescens</tp:taxon-name-part></tp:taxon-name></italic> has also been applied to plants with spikelets 3.5–5 mm long by <xref ref-type="bibr" rid="B10">Bor (1960)</xref>, <xref ref-type="bibr" rid="B70">Shouliang and Phillips (2006</xref>; as <italic><tp:taxon-name><tp:taxon-name-part taxon-name-part-type="genus" reg="Echinochloa">E.</tp:taxon-name-part><tp:taxon-name-part taxon-name-part-type="species" reg="glabrescens">glabrescens</tp:taxon-name-part></tp:taxon-name></italic> Kossenko) and <xref ref-type="bibr" rid="B82">Xia et al. (2011)</xref>. <italic><tp:taxon-name><tp:taxon-name-part taxon-name-part-type="genus" reg="Echinochloa">Echinochloa</tp:taxon-name-part></tp:taxon-name></italic> with small spikelets and a shiny lower lemma collected in Europe requires more study in order to reveal its true identity and its relation with similar taxa having small spikelets in Asia and <italic><tp:taxon-name><tp:taxon-name-part taxon-name-part-type="genus" reg="Echinochloa">E.</tp:taxon-name-part><tp:taxon-name-part taxon-name-part-type="species" reg="oryzicola">oryzicola</tp:taxon-name-part></tp:taxon-name></italic>; see, e.g., <xref ref-type="bibr" rid="B89">Yasuda and Nakayama (2019)</xref>. Although a quite distinctive feature, the convex and shiny sterile lemma might prove to be of little value taxonomically. <xref ref-type="bibr" rid="B10">Bor (1960)</xref> wondered whether the “most peculiar” feature of the indurated sterile lemma in <italic><tp:taxon-name><tp:taxon-name-part taxon-name-part-type="genus" reg="Echinochloa">E.</tp:taxon-name-part><tp:taxon-name-part taxon-name-part-type="species" reg="glabrescens">glabrescens</tp:taxon-name-part></tp:taxon-name></italic> was sufficient to make it a good species, and <xref ref-type="bibr" rid="B83">Yabuno (1966)</xref> indicated that in <italic><tp:taxon-name><tp:taxon-name-part taxon-name-part-type="genus" reg="Echinochloa">E.</tp:taxon-name-part><tp:taxon-name-part taxon-name-part-type="species" reg="oryzicola">oryzicola</tp:taxon-name-part></tp:taxon-name></italic>, the convex lemma is a simple dominant characteristic (Fig. <xref ref-type="fig" rid="F4">4B, C</xref>).</p><fig id="F7" position="float" orientation="portrait"><object-id xmlns:xlink="http://www.w3.org/1999/xlink" content-type="doi" xlink:type="simple">10.3897/phytokeys.197.79499.figure7</object-id><object-id xmlns:xlink="http://www.w3.org/1999/xlink" content-type="arpha" xlink:type="simple">FB6C547D-9768-5EE0-ACC5-0128F9268686</object-id><label>Figure 7.</label><caption><p>Spikelets of <italic><tp:taxon-name><tp:taxon-name-part taxon-name-part-type="genus" reg="Echinochloa">Echinochloa</tp:taxon-name-part><tp:taxon-name-part taxon-name-part-type="species" reg="crus-galli">crus-galli</tp:taxon-name-part></tp:taxon-name></italic><bold>A</bold> fertile lemma with the tip differentiated from the coriaceous body of the lemma (upper glume removed) <bold>B</bold> spikelet with tip of the fertile palea frayed and strongly recurved (lower glume and sterile flower removed).</p></caption><graphic xmlns:xlink="http://www.w3.org/1999/xlink" xlink:href="phytokeys-197-001_article-79499__-g007.jpg" position="float" orientation="portrait" xlink:type="simple" id="oo_686458.jpg"><uri content-type="original_file" xlink:type="simple">https://binary.pensoft.net/fig/686458</uri></graphic></fig><fig id="F8" position="float" orientation="portrait"><object-id xmlns:xlink="http://www.w3.org/1999/xlink" content-type="doi" xlink:type="simple">10.3897/phytokeys.197.79499.figure8</object-id><object-id xmlns:xlink="http://www.w3.org/1999/xlink" content-type="arpha" xlink:type="simple">1CDA7951-F109-54FD-88AB-C47AE37BCCF6</object-id><label>Figure 8.</label><caption><p>Spikelets of <italic><tp:taxon-name><tp:taxon-name-part taxon-name-part-type="genus" reg="Echinochloa">Echinochloa</tp:taxon-name-part><tp:taxon-name-part taxon-name-part-type="species" reg="muricata">muricata</tp:taxon-name-part></tp:taxon-name></italic><bold>A</bold> fertile lemma with the tip not clearly differentiated from the coriaceous body of the lemma (upper glume removed) <bold>B</bold> spikelet with tip of the fertile palea stiff and straight (lower glume and sterile flower removed).</p></caption><graphic xmlns:xlink="http://www.w3.org/1999/xlink" xlink:href="phytokeys-197-001_article-79499__-g008.jpg" position="float" orientation="portrait" xlink:type="simple" id="oo_686459.jpg"><uri content-type="original_file" xlink:type="simple">https://binary.pensoft.net/fig/686459</uri></graphic></fig><p>Considering the preceding discussion, we accept, for the present, only few varieties of <italic><tp:taxon-name><tp:taxon-name-part taxon-name-part-type="genus" reg="Echinochloa">E.</tp:taxon-name-part><tp:taxon-name-part taxon-name-part-type="species" reg="crus-galli">crus-galli</tp:taxon-name-part></tp:taxon-name></italic> as occurring in Southwestern Europe. Indigenous and quite variable var. <tp:taxon-name><tp:taxon-name-part taxon-name-part-type="genus" reg="Echinochloa"/><tp:taxon-name-part taxon-name-part-type="species" reg="crus-galli"/><tp:taxon-name-part taxon-name-part-type="variety" reg="crus-galli">crus-galli</tp:taxon-name-part></tp:taxon-name>, usually with a less erect habit and more floppy leaves, is by far the most widespread variety, especially towards the north. Part of the variation observed in Europe is perhaps due to the involuntary introduction and establishment of populations of var. <tp:taxon-name><tp:taxon-name-part taxon-name-part-type="genus" reg="Echinochloa"/><tp:taxon-name-part taxon-name-part-type="species" reg="crus-galli"/><tp:taxon-name-part taxon-name-part-type="variety" reg="crus-galli">crus-galli</tp:taxon-name-part></tp:taxon-name>, with slightly different morphological features, from Asia. <tp:taxon-name><tp:taxon-name-part taxon-name-part-type="genus" reg="Echinochloa">Echinochloa</tp:taxon-name-part><tp:taxon-name-part taxon-name-part-type="species" reg="crus-galli">crus-galli</tp:taxon-name-part><tp:taxon-name-part taxon-name-part-type="infraspecific-rank">var.</tp:taxon-name-part><tp:taxon-name-part taxon-name-part-type="variety" reg="oryzoides">oryzoides</tp:taxon-name-part></tp:taxon-name>, characterised by large spikelets, a more erect habit and stiffer leaves, is a rice mimic in rice fields of Southern Europe. <tp:taxon-name><tp:taxon-name-part taxon-name-part-type="genus" reg="Echinochloa">Echinochloa</tp:taxon-name-part><tp:taxon-name-part taxon-name-part-type="species" reg="crus-galli">crus-galli</tp:taxon-name-part><tp:taxon-name-part taxon-name-part-type="infraspecific-rank">var.</tp:taxon-name-part><tp:taxon-name-part taxon-name-part-type="variety" reg="hispidula">hispidula</tp:taxon-name-part></tp:taxon-name> , in some respects resembling var. <tp:taxon-name><tp:taxon-name-part taxon-name-part-type="genus" reg="Echinochloa"/><tp:taxon-name-part taxon-name-part-type="species" reg="crus-galli"/><tp:taxon-name-part taxon-name-part-type="variety" reg="crus-galli">crus-galli</tp:taxon-name-part></tp:taxon-name> and in others var. <tp:taxon-name><tp:taxon-name-part taxon-name-part-type="genus" reg="Echinochloa"/><tp:taxon-name-part taxon-name-part-type="species" reg="crus-galli"/><tp:taxon-name-part taxon-name-part-type="variety" reg="oryzoides">oryzoides</tp:taxon-name-part></tp:taxon-name> , appears to us not to deserve a separate status and is, therefore, included in var. <tp:taxon-name><tp:taxon-name-part taxon-name-part-type="genus" reg="Echinochloa"/><tp:taxon-name-part taxon-name-part-type="species" reg="crus-galli"/><tp:taxon-name-part taxon-name-part-type="variety" reg="crus-galli">crus-galli</tp:taxon-name-part></tp:taxon-name>.</p><fig id="F9" position="float" orientation="portrait"><object-id xmlns:xlink="http://www.w3.org/1999/xlink" content-type="doi" xlink:type="simple">10.3897/phytokeys.197.79499.figure9</object-id><object-id xmlns:xlink="http://www.w3.org/1999/xlink" content-type="arpha" xlink:type="simple">93621985-E28B-520D-B92F-E9CCDCF540B1</object-id><label>Figure 9.</label><caption><p><italic><tp:taxon-name><tp:taxon-name-part taxon-name-part-type="genus" reg="Echinochloa">Echinochloa</tp:taxon-name-part><tp:taxon-name-part taxon-name-part-type="species" reg="muricata">muricata</tp:taxon-name-part></tp:taxon-name></italic>. The uppermost leaf (or leaves) subtending the distal inflorescence have the demarcation between blade and sheath in the form of an elongated upside-down U. (Photograph: Rutger Barendse).</p></caption><graphic xmlns:xlink="http://www.w3.org/1999/xlink" xlink:href="phytokeys-197-001_article-79499__-g009.jpg" position="float" orientation="portrait" xlink:type="simple" id="oo_686460.jpg"><uri content-type="original_file" xlink:type="simple">https://binary.pensoft.net/fig/686460</uri></graphic></fig><p>Plants with small spikelets are the most difficult to interpret. Probably representing more than one taxon – quite possibly including taxonomically irrelevant forms of var. <tp:taxon-name><tp:taxon-name-part taxon-name-part-type="genus" reg="Echinochloa"/><tp:taxon-name-part taxon-name-part-type="species" reg="crus-galli"/><tp:taxon-name-part taxon-name-part-type="variety" reg="crus-galli">crus-galli</tp:taxon-name-part></tp:taxon-name> – they require additional study, which will need to include material of Asian origin.</p><p>Finally, it can be argued that <italic><tp:taxon-name><tp:taxon-name-part taxon-name-part-type="genus" reg="Echinochloa">Echinochloa</tp:taxon-name-part><tp:taxon-name-part taxon-name-part-type="species" reg="esculenta">esculenta</tp:taxon-name-part></tp:taxon-name></italic> (A. Braun) H. Scholz, a cultivated taxon derived from <italic><tp:taxon-name><tp:taxon-name-part taxon-name-part-type="genus" reg="Echinochloa">E.</tp:taxon-name-part><tp:taxon-name-part taxon-name-part-type="species" reg="crus-galli">crus-galli</tp:taxon-name-part></tp:taxon-name></italic>, should be included in <italic><tp:taxon-name><tp:taxon-name-part taxon-name-part-type="genus" reg="Echinochloa">E.</tp:taxon-name-part><tp:taxon-name-part taxon-name-part-type="species" reg="crus-galli">crus-galli</tp:taxon-name-part></tp:taxon-name></italic> (<xref ref-type="bibr" rid="B5">Banfi and Galasso 2021</xref>). Here, in line with most recent floras, it is pragmatically accepted as a well-defined separate species. However, species rank is justifiable based on morphological features, as the two taxa clearly differ from each other and identification of <italic><tp:taxon-name><tp:taxon-name-part taxon-name-part-type="genus" reg="Echinochloa">E.</tp:taxon-name-part><tp:taxon-name-part taxon-name-part-type="species" reg="esculenta">esculenta</tp:taxon-name-part></tp:taxon-name></italic> is usually not much of a problem.</p></tp:treatment-sec><tp:treatment-sec><!--Section generated to contain objects referenced in tp:taxon-treatment.--><fig id="F12" position="float" orientation="portrait"><object-id xmlns:xlink="http://www.w3.org/1999/xlink" content-type="doi" xlink:type="simple">10.3897/phytokeys.197.79499.figure12</object-id><object-id xmlns:xlink="http://www.w3.org/1999/xlink" content-type="arpha" xlink:type="simple">7EE0DD4F-9F6E-571E-99DC-F4FC91B8111E</object-id><label>Figure 12.</label><caption><p>Habit of <tp:taxon-name><tp:taxon-name-part taxon-name-part-type="genus" reg="Echinochloa">Echinochloa</tp:taxon-name-part><tp:taxon-name-part taxon-name-part-type="species" reg="crus-galli">crus-galli</tp:taxon-name-part><tp:taxon-name-part taxon-name-part-type="infraspecific-rank">var.</tp:taxon-name-part><tp:taxon-name-part taxon-name-part-type="variety" reg="crus-galli">crus-galli</tp:taxon-name-part></tp:taxon-name> growing as a roadside weed, Belgium. Although extremely variable, the usually more or less procumbent habit (the lower nodes often rooting) and the floppy leaves are among the features that distinguish var. <tp:taxon-name><tp:taxon-name-part taxon-name-part-type="genus" reg="Echinochloa"/><tp:taxon-name-part taxon-name-part-type="species" reg="crus-galli"/><tp:taxon-name-part taxon-name-part-type="variety" reg="crus-galli">crus-galli</tp:taxon-name-part></tp:taxon-name> from the obligate rice weeds <tp:taxon-name><tp:taxon-name-part taxon-name-part-type="genus" reg="Echinochloa">E.</tp:taxon-name-part><tp:taxon-name-part taxon-name-part-type="species" reg="crus-galli">crus-galli</tp:taxon-name-part><tp:taxon-name-part taxon-name-part-type="infraspecific-rank">var.</tp:taxon-name-part><tp:taxon-name-part taxon-name-part-type="variety" reg="oryzoides">oryzoides</tp:taxon-name-part></tp:taxon-name> and <italic><tp:taxon-name><tp:taxon-name-part taxon-name-part-type="genus" reg="Echinochloa">E.</tp:taxon-name-part><tp:taxon-name-part taxon-name-part-type="species" reg="oryzicola">oryzicola</tp:taxon-name-part></tp:taxon-name></italic> which are characterised by a more erect and stiffer habit. (Photograph: Luc Audenaerde).</p></caption><graphic xmlns:xlink="http://www.w3.org/1999/xlink" xlink:href="phytokeys-197-001_article-79499__-g012.jpg" position="float" orientation="portrait" xlink:type="simple" id="oo_686463.jpg"><uri content-type="original_file" xlink:type="simple">https://binary.pensoft.net/fig/686463</uri></graphic></fig><fig id="F13" position="float" orientation="portrait"><object-id xmlns:xlink="http://www.w3.org/1999/xlink" content-type="doi" xlink:type="simple">10.3897/phytokeys.197.79499.figure13</object-id><object-id xmlns:xlink="http://www.w3.org/1999/xlink" content-type="arpha" xlink:type="simple">B36B9754-0A5D-5A62-8BE5-5F0560F095ED</object-id><label>Figure 13.</label><caption><p>Schematic reconstruction of the evolutionary history of <italic><tp:taxon-name><tp:taxon-name-part taxon-name-part-type="genus" reg="Echinochloa">Echinochloa</tp:taxon-name-part><tp:taxon-name-part taxon-name-part-type="species" reg="oryzicola">oryzicola</tp:taxon-name-part></tp:taxon-name></italic>, <italic><tp:taxon-name><tp:taxon-name-part taxon-name-part-type="genus" reg="Echinochloa">E.</tp:taxon-name-part><tp:taxon-name-part taxon-name-part-type="species" reg="crus-galli">crus-galli</tp:taxon-name-part></tp:taxon-name></italic> and two rice mimics derived thereof. It is hypothesised that the taxon that today is called <italic><tp:taxon-name><tp:taxon-name-part taxon-name-part-type="genus" reg="Echinochloa">E.</tp:taxon-name-part><tp:taxon-name-part taxon-name-part-type="species" reg="oryzicola">oryzicola</tp:taxon-name-part></tp:taxon-name></italic> has only recently evolved from a wild taxon that seems no longer to exist or has not yet been identified. In the absence of information on this original species, it is impossible to distinguish between a long-existing taxon (‘var. <tp:taxon-name><tp:taxon-name-part taxon-name-part-type="genus" reg="Echinochloa"/><tp:taxon-name-part taxon-name-part-type="species" reg="oryzicola"/><tp:taxon-name-part taxon-name-part-type="variety" reg="oryzicola">oryzicola</tp:taxon-name-part></tp:taxon-name>’) and a recently evolved rice mimic (‘var. <tp:taxon-name><tp:taxon-name-part taxon-name-part-type="genus" reg="Echinochloa"/><tp:taxon-name-part taxon-name-part-type="species" reg="oryzicola"/><tp:taxon-name-part taxon-name-part-type="variety" reg="infestans">infestans</tp:taxon-name-part></tp:taxon-name>’).</p></caption><graphic xmlns:xlink="http://www.w3.org/1999/xlink" xlink:href="phytokeys-197-001_article-79499__-g013.jpg" position="float" orientation="portrait" xlink:type="simple" id="oo_686464.jpg"><uri content-type="original_file" xlink:type="simple">https://binary.pensoft.net/fig/686464</uri></graphic></fig></tp:treatment-sec><ref-list><ref id="B11"><mixed-citation xmlns:xlink="http://www.w3.org/1999/xlink" xlink:type="simple"><person-group><name name-style="western"><surname>Carretero</surname><given-names>JL</given-names></name></person-group> (<year>1981</year>) <article-title>El género <italic><tp:taxon-name><tp:taxon-name-part taxon-name-part-type="genus">Echinochloa</tp:taxon-name-part></tp:taxon-name></italic> Beauv. en el suroeste de Europa.</article-title><source>Anales del Jardin Botanico de Madrid</source><volume>38</volume>(<issue>1</issue>): <fpage>91</fpage>–<lpage>108</lpage>. <ext-link xlink:href="http://www.rjb.csic.es/jardinbotanico/ficheros/documentos/pdf/anales/1981/Anales_38(1)_091_108.pdf" ext-link-type="uri" xlink:type="simple">http://www.rjb.csic.es/jardinbotanico/ficheros/documentos/pdf/anales/1981/Anales_38(1)_091_108.pdf</ext-link></mixed-citation></ref><ref id="B17"><mixed-citation xmlns:xlink="http://www.w3.org/1999/xlink" xlink:type="simple"><person-group><name name-style="western"><surname>Crespo</surname><given-names>MB</given-names></name><name name-style="western"><surname>Ángeles Alonso</surname><given-names>M</given-names></name><name name-style="western"><surname>Martínez-Azorín</surname><given-names>M</given-names></name><name name-style="western"><surname>Sáez</surname><given-names>L</given-names></name></person-group> (<year>2020a</year>) <article-title>Miscellaneous notes on nomenclature and taxonomy of some Old World names in tribe <tp:taxon-name><tp:taxon-name-part taxon-name-part-type="tribe">Paniceae</tp:taxon-name-part></tp:taxon-name> (<tp:taxon-name><tp:taxon-name-part taxon-name-part-type="subfamily">Panicoideae</tp:taxon-name-part></tp:taxon-name>, <tp:taxon-name><tp:taxon-name-part taxon-name-part-type="family">Poaceae</tp:taxon-name-part></tp:taxon-name>).</article-title><source>Phytotaxa</source><volume>454</volume>(<issue>4</issue>): <fpage>244</fpage>–<lpage>254</lpage>. <ext-link xlink:href="10.11646/phytotaxa.454.4.2" ext-link-type="doi" xlink:type="simple">https://doi.org/10.11646/phytotaxa.454.4.2</ext-link></mixed-citation></ref><ref id="B50"><mixed-citation xmlns:xlink="http://www.w3.org/1999/xlink" xlink:type="simple"><person-group><name name-style="western"><surname>Michael</surname><given-names>PW</given-names></name></person-group> (<year>1983</year>) Taxonomy and distribution of <italic><tp:taxon-name><tp:taxon-name-part taxon-name-part-type="genus">Echinochloa</tp:taxon-name-part></tp:taxon-name></italic> species with special reference to their occurrence as weeds of rice. In: International Rice Research Institute (IRRI) and International Weed Science Society (Org.) Proceedings of the Conference on Weed Control in Rice, 31 August–4 September 1981. International Rice Research Institute, Manila, 291–306.</mixed-citation></ref><ref id="B36"><mixed-citation xmlns:xlink="http://www.w3.org/1999/xlink" xlink:type="simple"><person-group><name name-style="western"><surname>Ibaragi</surname><given-names>Y</given-names></name></person-group> (<year>2020</year>) <article-title><tp:taxon-name><tp:taxon-name-part taxon-name-part-type="subfamily">Panicoideae</tp:taxon-name-part></tp:taxon-name>.</article-title> In: <person-group><name name-style="western"><surname>Iwatsuki</surname><given-names>K</given-names></name><name name-style="western"><surname>Boufford</surname><given-names>DE</given-names></name><name name-style="western"><surname>Ohba</surname><given-names>H</given-names></name></person-group> (<role>Eds</role>) <issue-title>Flora of Japan, vol.</issue-title><source>IVa, <tp:taxon-name><tp:taxon-name-part taxon-name-part-type="division">Angiospermae</tp:taxon-name-part></tp:taxon-name>, <tp:taxon-name><tp:taxon-name-part taxon-name-part-type="subclass">Monocotyledoneae</tp:taxon-name-part></tp:taxon-name> (a). Kodansha, Tokyo</source>, <fpage>152</fpage>–<lpage>202</lpage>.</mixed-citation></ref><ref id="B54"><mixed-citation xmlns:xlink="http://www.w3.org/1999/xlink" xlink:type="simple"><person-group><name name-style="western"><surname>Michael</surname><given-names>PW</given-names></name></person-group> (<year>2019</year>) <article-title>Taxonomy of <italic><tp:taxon-name><tp:taxon-name-part taxon-name-part-type="genus">Echinochloa</tp:taxon-name-part></tp:taxon-name></italic> (L.) P. Beauv (barnyard grass) in the Asian-Pacific Region: An Update. Weeds – Journal of Asian-Pacific Weed.</article-title><source>Science and Society</source><volume>1</volume>: <fpage>30</fpage>–<lpage>42</lpage>. <ext-link xlink:href="https://weeds-apwss.scholasticahq.com/article/10084-taxonomy-of-echinochloa-l-p-beauv-barnyard-grass-in-the-asian-pacific-region-an-update" ext-link-type="uri" xlink:type="simple">https://weeds-apwss.scholasticahq.com/article/10084-taxonomy-of-echinochloa-l-p-beauv-barnyard-grass-in-the-asian-pacific-region-an-update</ext-link></mixed-citation></ref><ref id="B70"><mixed-citation xmlns:xlink="http://www.w3.org/1999/xlink" xlink:type="simple"><person-group><name name-style="western"><surname>Shouliang</surname><given-names>C</given-names></name><name name-style="western"><surname>Phillips</surname><given-names>SM</given-names></name></person-group> (<year>2006</year>) <italic><tp:taxon-name><tp:taxon-name-part taxon-name-part-type="genus">Echinochloa</tp:taxon-name-part></tp:taxon-name></italic>. In: Wu ZY, Raven P, Flora of China, vol. 22. Science Press, Beijing/Missouri Botanical Garden Press, St. Louis, 515–518.</mixed-citation></ref><ref id="B37"><mixed-citation xmlns:xlink="http://www.w3.org/1999/xlink" xlink:type="simple"><person-group><name name-style="western"><surname>Jauzein</surname><given-names>P</given-names></name></person-group> (<year>1993</year>) <article-title>Le genre <italic><tp:taxon-name><tp:taxon-name-part taxon-name-part-type="genus">Echinochloa</tp:taxon-name-part></tp:taxon-name></italic> en Camargue.</article-title><source>Le Monde des Plantes</source><volume>446</volume>: <fpage>1</fpage>–<lpage>5</lpage>.</mixed-citation></ref><ref id="B47"><mixed-citation xmlns:xlink="http://www.w3.org/1999/xlink" xlink:type="simple"><person-group><name name-style="western"><surname>Martínez-Azorín</surname><given-names>M</given-names></name><name name-style="western"><surname>Crespo</surname><given-names>MB</given-names></name></person-group> (<year>2021</year>) <article-title><italic><tp:taxon-name><tp:taxon-name-part taxon-name-part-type="genus">Echinochloa</tp:taxon-name-part></tp:taxon-name></italic> P. Beauv.</article-title> In: <person-group><name name-style="western"><surname>Romero Zarco</surname><given-names>C</given-names></name><name name-style="western"><surname>Rico</surname><given-names>E</given-names></name><name name-style="western"><surname>Crespo</surname><given-names>MB</given-names></name><name name-style="western"><surname>Devesa</surname><given-names>JA</given-names></name><name name-style="western"><surname>Buira</surname><given-names>A</given-names></name><name name-style="western"><surname>Aedo</surname><given-names>C</given-names></name></person-group> (<role>Eds</role>) <issue-title>Flora iberica, vol.</issue-title><source>19(3). Real Jardín Botánico, CSIC, Madrid</source>, <fpage>1147</fpage>–<lpage>1160</lpage>.</mixed-citation></ref><ref id="B3"><mixed-citation xmlns:xlink="http://www.w3.org/1999/xlink" xlink:type="simple"><person-group><name name-style="western"><surname>Ardenghi</surname><given-names>NMG</given-names></name><name name-style="western"><surname>Galasso</surname><given-names>G</given-names></name><name name-style="western"><surname>Banfi</surname><given-names>E</given-names></name></person-group> (<year>2015</year>) <article-title>Discovered outdoors: Typification of names of taxa described from Italy outside their native range.</article-title><source>Phytotaxa</source><volume>212</volume>(<issue>2</issue>): <fpage>133</fpage>–<lpage>140</lpage>. <ext-link xlink:href="10.11646/phytotaxa.212.2.2" ext-link-type="doi" xlink:type="simple">https://doi.org/10.11646/phytotaxa.212.2.2</ext-link></mixed-citation></ref><ref id="B69"><mixed-citation xmlns:xlink="http://www.w3.org/1999/xlink" xlink:type="simple"><person-group><name name-style="western"><surname>Shouliang</surname><given-names>C</given-names></name></person-group> (<role>Ed.</role>) (<year>1990</year>) Flora Reipublicae-Popularis Sinicae, vol. 10(1). Science Press, Beijing, i-xvi, 1–445.</mixed-citation></ref><ref id="B60"><mixed-citation xmlns:xlink="http://www.w3.org/1999/xlink" xlink:type="simple"><person-group><name name-style="western"><surname>Retzius</surname><given-names>JA</given-names></name></person-group> (<year>1789</year>) Observationes Botanicae, fasc. 5. Siegfried Lebrecht Crusium, Lipsiae [Leipzig], 1–32. <ext-link xlink:href="https://www.biodiversitylibrary.org/item/44248#page/2/mode/1up" ext-link-type="uri" xlink:type="simple">https://www.biodiversitylibrary.org/item/44248#page/2/mode/1up</ext-link> [accessed 20.07.2021]</mixed-citation></ref><ref id="B58"><mixed-citation xmlns:xlink="http://www.w3.org/1999/xlink" xlink:type="simple"><person-group><name name-style="western"><surname>Pignatti</surname><given-names>S</given-names></name></person-group> (<year>1982</year>) Flora d’Italia, vol. 3. Edagricole, Bologna, 1–780.</mixed-citation></ref><ref id="B59"><mixed-citation xmlns:xlink="http://www.w3.org/1999/xlink" xlink:type="simple"><person-group><name name-style="western"><surname>Pirola</surname><given-names>A</given-names></name></person-group> (<year>1965</year>) <article-title>Appunti per il riconoscimento delle Echinocloe italiane (Giavone).</article-title><source>Riso</source><volume>3</volume>: <fpage>204</fpage>–<lpage>208</lpage>.</mixed-citation></ref><ref id="B76"><mixed-citation xmlns:xlink="http://www.w3.org/1999/xlink" xlink:type="simple"><person-group><name name-style="western"><surname>Tsvelev</surname><given-names>NN</given-names></name></person-group> (<year>1984</year>) Grasses of the Soviet Union. Part II. A.A. Balkema, Rotterdam, 569–1196.</mixed-citation></ref><ref id="B68"><mixed-citation xmlns:xlink="http://www.w3.org/1999/xlink" xlink:type="simple"><person-group><name name-style="western"><surname>Scholz</surname><given-names>H</given-names></name></person-group> (<year>2002</year>) <article-title>Wenig bekannte heimische und fremdländische Gräser Deutschlands.</article-title><source>Floristische Rundbriefe</source><volume>36</volume>(<issue>2</issue>): <fpage>33</fpage>–<lpage>44</lpage>. <ext-link xlink:href="https://species-id.net/o/media/2/27/Flor.Rundbr._36,33-44_Scholz_2003_(2002)_Wenig_bekannte_Gr%C3%A4ser.pdf" ext-link-type="uri" xlink:type="simple">https://species-id.net/o/media/2/27/Flor.Rundbr._36%2C33-44_Scholz_2003_%282002%29_Wenig_bekannte_Gr%C3%A4ser.pdf</ext-link> [accessed 20.07.2021]</mixed-citation></ref><ref id="B75"><mixed-citation xmlns:xlink="http://www.w3.org/1999/xlink" xlink:type="simple"><person-group><name name-style="western"><surname>Tison</surname><given-names>J-M</given-names></name><name name-style="western"><surname>de Foucault</surname><given-names>B</given-names></name></person-group> (<year>2014</year>) Flora Gallica. Flore de France. Éditions Biotope, Mèze, 1–1195.</mixed-citation></ref><ref id="B85"><mixed-citation xmlns:xlink="http://www.w3.org/1999/xlink" xlink:type="simple"><person-group><name name-style="western"><surname>Yabuno</surname><given-names>T</given-names></name></person-group> (<year>1983</year>) Biology of <italic><tp:taxon-name><tp:taxon-name-part taxon-name-part-type="genus">Echinochloa</tp:taxon-name-part></tp:taxon-name></italic> species. In: International Rice Research Institute (IRRI) and International Weed Science Society (Org.) Proceedings of the Conference on Weed Control in Rice, 31 August–4 September 1981. International Rice Research Institute, Manila, 307–318.</mixed-citation></ref><ref id="B10"><mixed-citation xmlns:xlink="http://www.w3.org/1999/xlink" xlink:type="simple"><person-group><name name-style="western"><surname>Bor</surname><given-names>NL</given-names></name></person-group> (<year>1960</year>) The Grasses of Burma, Ceylon, India and Pakistan (Excluding <tp:taxon-name><tp:taxon-name-part taxon-name-part-type="tribe">Bambuseae</tp:taxon-name-part></tp:taxon-name>). Pergamon Press, Oxford, etc., i-xviii, 1–767. [International Series of Monographs on Pure and Applied Biology, vol. 1]</mixed-citation></ref><ref id="B82"><mixed-citation xmlns:xlink="http://www.w3.org/1999/xlink" xlink:type="simple"><person-group><name name-style="western"><surname>Xia</surname><given-names>N</given-names></name><name name-style="western"><surname>Yu</surname><given-names>H</given-names></name><name name-style="western"><surname>Li</surname><given-names>J</given-names></name><name name-style="western"><surname>Zhao</surname><given-names>N</given-names></name><name name-style="western"><surname>Peng</surname><given-names>H</given-names></name></person-group> (<year>2011</year>) <article-title><tp:taxon-name><tp:taxon-name-part taxon-name-part-type="family">Poaceae</tp:taxon-name-part></tp:taxon-name> (<tp:taxon-name><tp:taxon-name-part taxon-name-part-type="family">Gramineae</tp:taxon-name-part></tp:taxon-name>).</article-title> In: <person-group><name name-style="western"><surname>Hu</surname><given-names>Q Wu D</given-names></name></person-group> (<role>Eds</role>) <issue-title>Flora of Hong Kong, vol.</issue-title><source>4. Agriculture, Fisheries and Conservation Department, Government of the Hong Kong Special Administrative Region, Hong Kong</source>, <fpage>1</fpage>–<lpage>379</lpage>.</mixed-citation></ref><ref id="B89"><mixed-citation xmlns:xlink="http://www.w3.org/1999/xlink" xlink:type="simple"><person-group><name name-style="western"><surname>Yasuda</surname><given-names>K</given-names></name><name name-style="western"><surname>Nakayama</surname><given-names>Y</given-names></name></person-group> (<year>2019</year>) <article-title>Misidentification of <tp:taxon-name><tp:taxon-name-part taxon-name-part-type="genus">Echinochloa</tp:taxon-name-part><tp:taxon-name-part taxon-name-part-type="species">crus-galli</tp:taxon-name-part><tp:taxon-name-part taxon-name-part-type="infraspecific-rank">var.</tp:taxon-name-part><tp:taxon-name-part taxon-name-part-type="variety">formosensis</tp:taxon-name-part></tp:taxon-name> as <italic><tp:taxon-name><tp:taxon-name-part taxon-name-part-type="genus">Echinochloa</tp:taxon-name-part><tp:taxon-name-part taxon-name-part-type="species">oryzicola</tp:taxon-name-part></tp:taxon-name></italic> as a result of similar cpDNA sequences.</article-title><source>Weed Biology and Management</source><volume>19</volume>(<issue>3</issue>): <fpage>93</fpage>–<lpage>102</lpage>. <ext-link xlink:href="10.1111/wbm.12185" ext-link-type="doi" xlink:type="simple">https://doi.org/10.1111/wbm.12185</ext-link></mixed-citation></ref><ref id="B83"><mixed-citation xmlns:xlink="http://www.w3.org/1999/xlink" xlink:type="simple"><person-group><name name-style="western"><surname>Yabuno</surname><given-names>T</given-names></name></person-group> (<year>1966</year>) <article-title>Biosystematic study of the genus <italic><tp:taxon-name><tp:taxon-name-part taxon-name-part-type="genus">Echinochloa</tp:taxon-name-part></tp:taxon-name></italic>.</article-title><source>Japanese Journal of Botany</source><volume>19</volume>: <fpage>277</fpage>–<lpage>323</lpage>.</mixed-citation></ref><ref id="B5"><mixed-citation xmlns:xlink="http://www.w3.org/1999/xlink" xlink:type="simple"><person-group><name name-style="western"><surname>Banfi</surname><given-names>E</given-names></name><name name-style="western"><surname>Galasso</surname><given-names>G</given-names></name></person-group> (<year>2021</year>) <article-title>Old and new nomenclatural combinations for <italic><tp:taxon-name><tp:taxon-name-part taxon-name-part-type="genus">Echinochloa</tp:taxon-name-part><tp:taxon-name-part taxon-name-part-type="species">esculenta</tp:taxon-name-part></tp:taxon-name></italic> (Japanese millet) and <italic><tp:taxon-name><tp:taxon-name-part taxon-name-part-type="genus">E.</tp:taxon-name-part><tp:taxon-name-part taxon-name-part-type="species">frumentacea</tp:taxon-name-part></tp:taxon-name></italic> (Indian millet) (<tp:taxon-name><tp:taxon-name-part taxon-name-part-type="family">Poaceae</tp:taxon-name-part></tp:taxon-name>).</article-title><source>Natural History Sciences: Atti della Societa Italiana di Scienze Naturali e del Museo Civico di Storia Naturale in Milano</source><volume>8</volume>(<issue>1</issue>): <fpage>71</fpage>–<lpage>72</lpage>. <ext-link xlink:href="10.4081/nhs.2021.490" ext-link-type="doi" xlink:type="simple">https://doi.org/10.4081/nhs.2021.490</ext-link></mixed-citation></ref></ref-list></tp:taxon-treatment>
