# Supplementary material for: ﻿Taxonomy of the weed species of the genus Echinochloa (Poaceae, Paniceae) in Southwestern Europe: Exploring the confused current state of affairs
Source: PhytoKeys. 2022 May 23;197:1–31. doi: 10.3897/phytokeys.197.79499 (PMC9848994; doi:10.3897/phytokeys.197.79499)
Supplement: XML Treatment for Echinochloa esculenta [file phytokeys.197.79499-treatment5.xml]

<!DOCTYPE tp:taxon-treatment
  PUBLIC "-//TaxonX//DTD Taxonomic Treatment Publishing DTD v0 20100105//EN" "tax-treatment-NSO.dtd">
<tp:taxon-treatment xmlns:tp="http://www.plazi.org/taxpub"><tp:treatment-meta><kwd-group><label>Taxon classification</label><kwd>
                <named-content content-type="kingdom">Plantae</named-content>
              </kwd><kwd>
                <named-content content-type="order">Poales</named-content>
              </kwd><kwd>
                <named-content content-type="family">Poaceae</named-content>
              </kwd></kwd-group><mixed-citation publication-type="journal"><person-group><name><surname>Hoste</surname><given-names>Ivan</given-names></name><name><surname>Verloove</surname><given-names>Filip</given-names></name></person-group><article-title>﻿Taxonomy of the weed species of the genus <italic><tp:taxon-name><tp:taxon-name-part taxon-name-part-type="genus" reg="Echinochloa">Echinochloa</tp:taxon-name-part></tp:taxon-name></italic> (<tp:taxon-name><tp:taxon-name-part taxon-name-part-type="family">Poaceae</tp:taxon-name-part></tp:taxon-name>, <tp:taxon-name><tp:taxon-name-part taxon-name-part-type="tribe">Paniceae</tp:taxon-name-part></tp:taxon-name>) in Southwestern Europe: Exploring the confused current state of affairs</article-title><source>PhytoKeys</source><day>23</day><month>05</month><year>2022</year><volume>197</volume><fpage>1</fpage><lpage>31</lpage><pub-id pub-id-type="doi">10.3897/phytokeys.197.79499</pub-id></mixed-citation></tp:treatment-meta><tp:nomenclature><label>﻿</label><tp:taxon-name>
              <object-id xmlns:xlink="http://www.w3.org/1999/xlink" content-type="arpha" xlink:type="simple">EA8571BE-2D34-59A4-9DB6-A302D71793C8</object-id>
              <tp:taxon-name-part taxon-name-part-type="genus" reg="Echinochloa">Echinochloa</tp:taxon-name-part>
              <tp:taxon-name-part taxon-name-part-type="species" reg="esculenta">esculenta</tp:taxon-name-part>
            </tp:taxon-name><tp:taxon-authority>(A. Braun) H. Scholz, Taxon 41(3): 523. 1992.</tp:taxon-authority></tp:nomenclature><tp:treatment-sec sec-type="Basionym" id="SECID0E4XBG"><title>Basionym.</title><p><italic><tp:taxon-name><tp:taxon-name-part taxon-name-part-type="genus" reg="Panicum">Panicum</tp:taxon-name-part><tp:taxon-name-part taxon-name-part-type="species" reg="esculentum">esculentum</tp:taxon-name-part></tp:taxon-name></italic> A. Braun, Index Sem. [Berlin] 1861(App.): 3. 1861.</p></tp:treatment-sec><tp:treatment-sec sec-type="material" id="SECID0EOYBG"><title>Type.</title><p><italic><tp:taxon-name><tp:taxon-name-part taxon-name-part-type="genus" reg="Koernicke">Koernicke</tp:taxon-name-part></tp:taxon-name></italic> s.n., Cult. Hort. Bonn-Poppelsdorf, 28 Oct 1875 (B) (neotype, designated by <xref ref-type="bibr" rid="B66">Scholz 1992</xref>: 523). Image available at <ext-link xmlns:xlink="http://www.w3.org/1999/xlink" xlink:href="https://ww2.bgbm.org/Herbarium/specimen.cfm?Barcode=B100366144" ext-link-type="uri" xlink:type="simple">https://ww2.bgbm.org/Herbarium/specimen.cfm?Barcode=B100366144</ext-link>.</p></tp:treatment-sec><tp:treatment-sec sec-type="remarks" id="SECID0EEZBG"><title>Remark.</title><p>See the combined comments below, under <italic><tp:taxon-name><tp:taxon-name-part taxon-name-part-type="genus" reg="Echinochloa">E.</tp:taxon-name-part><tp:taxon-name-part taxon-name-part-type="species" reg="frumentacea">frumentacea</tp:taxon-name-part></tp:taxon-name></italic>.</p></tp:treatment-sec><ref-list><ref id="B66"><mixed-citation xmlns:xlink="http://www.w3.org/1999/xlink" xlink:type="simple"><person-group><name name-style="western"><surname>Scholz</surname><given-names>H</given-names></name></person-group> (<year>1992</year>) <article-title><italic><tp:taxon-name><tp:taxon-name-part taxon-name-part-type="genus">Echinochloa</tp:taxon-name-part><tp:taxon-name-part taxon-name-part-type="species">esculenta</tp:taxon-name-part></tp:taxon-name></italic>, comb. nov., the correct name of the Japanese barnyard millet (<tp:taxon-name><tp:taxon-name-part taxon-name-part-type="family">Gramineae</tp:taxon-name-part></tp:taxon-name>).</article-title><source>Taxon</source><volume>41</volume>(<issue>3</issue>): <fpage>522</fpage>–<lpage>523</lpage>. <ext-link xlink:href="10.2307/1222824" ext-link-type="doi" xlink:type="simple">https://doi.org/10.2307/1222824</ext-link></mixed-citation></ref></ref-list></tp:taxon-treatment>
