# Supplementary material for: ﻿Taxonomy of the weed species of the genus Echinochloa (Poaceae, Paniceae) in Southwestern Europe: Exploring the confused current state of affairs
Source: PhytoKeys. 2022 May 23;197:1–31. doi: 10.3897/phytokeys.197.79499 (PMC9848994; doi:10.3897/phytokeys.197.79499)
Supplement: XML Treatment for Echinochloa frumentacea [file phytokeys.197.79499-treatment6.xml]

<!DOCTYPE tp:taxon-treatment
  PUBLIC "-//TaxonX//DTD Taxonomic Treatment Publishing DTD v0 20100105//EN" "tax-treatment-NSO.dtd">
<tp:taxon-treatment xmlns:tp="http://www.plazi.org/taxpub"><tp:treatment-meta><kwd-group><label>Taxon classification</label><kwd>
                <named-content content-type="kingdom">Plantae</named-content>
              </kwd><kwd>
                <named-content content-type="order">Poales</named-content>
              </kwd><kwd>
                <named-content content-type="family">Poaceae</named-content>
              </kwd></kwd-group><mixed-citation publication-type="journal"><person-group><name><surname>Hoste</surname><given-names>Ivan</given-names></name><name><surname>Verloove</surname><given-names>Filip</given-names></name></person-group><article-title>﻿Taxonomy of the weed species of the genus <italic><tp:taxon-name><tp:taxon-name-part taxon-name-part-type="genus" reg="Echinochloa">Echinochloa</tp:taxon-name-part></tp:taxon-name></italic> (<tp:taxon-name><tp:taxon-name-part taxon-name-part-type="family">Poaceae</tp:taxon-name-part></tp:taxon-name>, <tp:taxon-name><tp:taxon-name-part taxon-name-part-type="tribe">Paniceae</tp:taxon-name-part></tp:taxon-name>) in Southwestern Europe: Exploring the confused current state of affairs</article-title><source>PhytoKeys</source><day>23</day><month>05</month><year>2022</year><volume>197</volume><fpage>1</fpage><lpage>31</lpage><pub-id pub-id-type="doi">10.3897/phytokeys.197.79499</pub-id></mixed-citation></tp:treatment-meta><tp:nomenclature><label>﻿</label><tp:taxon-name>
              <object-id xmlns:xlink="http://www.w3.org/1999/xlink" content-type="arpha" xlink:type="simple">15D3E4B3-D326-598C-80C4-C97BB29D1C0D</object-id>
              <tp:taxon-name-part taxon-name-part-type="genus" reg="Echinochloa">Echinochloa</tp:taxon-name-part>
              <tp:taxon-name-part taxon-name-part-type="species" reg="frumentacea">frumentacea</tp:taxon-name-part>
            </tp:taxon-name><tp:taxon-authority>Link, Hort. Berol. 1: 204. 1827.</tp:taxon-authority></tp:nomenclature><tp:treatment-sec sec-type="Type, lectotype designated here" id="SECID0EZ1BG"><title>Type, lectotype designated here.</title><p>India, <italic>Roxburgh</italic> s.n. (K000215131, the specimen on the extreme right on the sheet). Image available at <ext-link xmlns:xlink="http://www.w3.org/1999/xlink" xlink:href="http://specimens.kew.org/herbarium/K000215131" ext-link-type="uri" xlink:type="simple">http://specimens.kew.org/herbarium/K000215131</ext-link>.</p></tp:treatment-sec><tp:treatment-sec sec-type="notes" id="SECID0EG2BG"><title>Note.</title><p>The protologue refers to a Roxburgh collection from India (“Roxb. ind. 1. 307. R. S. m. 2. 250. Hab. in India orientali ubi colitur”). The Kew herbarium houses two original but undated Roxburgh collections (sheets K000215131 and K000215132) that can serve for a proper typification. None exactly matches the information provided in the protologue, but since Link described the species in 1827, i.e. well after Roxburgh’s (1751–1815) death, these collections are supposed to have been at his disposal when describing the species. In the apparent absence of other original material, one of the two above-mentioned Kew collections could be chosen as the lectotype for that name. Digital images of both are easily accessible via online resources such as the Kew Herbarium Catalogue, JSTOR or POWO. Sheet K000215131 comprises five stems, four of which have an inflorescence. The extreme left specimen is atypical and might as well represent a different species. The other flowering specimens are representative for the species, and the specimen on the extreme right is here designated as the lectotype for the name <italic><tp:taxon-name><tp:taxon-name-part taxon-name-part-type="genus" reg="Echinochloa">E.</tp:taxon-name-part><tp:taxon-name-part taxon-name-part-type="species" reg="frumentacea">frumentacea</tp:taxon-name-part></tp:taxon-name></italic>. According to <xref ref-type="bibr" rid="B72">Stafleu and Cowan (1983)</xref> considerable sets of duplicates of Roxburgh specimens are stored at BM, BR, E, G and LIV. In some of these herbaria isolectotypes could thus be found although a quick online search did not yield further specimens.</p></tp:treatment-sec><tp:treatment-sec sec-type="remarks" id="SECID0E22BG"><title>Remarks on <italic><tp:taxon-name><tp:taxon-name-part taxon-name-part-type="genus" reg="Echinochloa">E.</tp:taxon-name-part><tp:taxon-name-part taxon-name-part-type="species" reg="esculenta">esculenta</tp:taxon-name-part></tp:taxon-name></italic> and <italic><tp:taxon-name><tp:taxon-name-part taxon-name-part-type="genus" reg="Echinochloa">E.</tp:taxon-name-part><tp:taxon-name-part taxon-name-part-type="species" reg="frumentacea">frumentacea</tp:taxon-name-part></tp:taxon-name></italic>.</title><p><italic><tp:taxon-name><tp:taxon-name-part taxon-name-part-type="genus" reg="Echinochloa">Echinochloa</tp:taxon-name-part><tp:taxon-name-part taxon-name-part-type="species" reg="esculenta">esculenta</tp:taxon-name-part></tp:taxon-name></italic> (syn.: <italic><tp:taxon-name><tp:taxon-name-part taxon-name-part-type="genus" reg="Echinochloa">E.</tp:taxon-name-part><tp:taxon-name-part taxon-name-part-type="species" reg="utilis">utilis</tp:taxon-name-part></tp:taxon-name></italic> Ohwi &amp; Yabuno) and <italic><tp:taxon-name><tp:taxon-name-part taxon-name-part-type="genus" reg="Echinochloa">E.</tp:taxon-name-part><tp:taxon-name-part taxon-name-part-type="species" reg="frumentacea">frumentacea</tp:taxon-name-part></tp:taxon-name></italic> are cultivated species. Neither is considered a persistent weed in Southwestern Europe. Still, they are included in the key since they are the most frequently occurring non-weedy representatives of the genus in Southwestern Europe, frequently recorded as bird-seed aliens in and along the border of crop fields (<xref ref-type="bibr" rid="B28">Hanson and Mason 1985</xref>). They look similar, and young specimens can be difficult to identify, yet mature ones are easily distinguished by the colour of the spikelets. In both species, the inflorescence varies. In the more typical specimens, the branches are tightly clustered and appressed against the axis, creating a compact inflorescence. Often, however, the inflorescence is rather lax, with the distal part of the branches somewhat curved towards the axis; such specimens are easily mistaken for an awnless form of <italic><tp:taxon-name><tp:taxon-name-part taxon-name-part-type="genus" reg="Echinochloa">E.</tp:taxon-name-part><tp:taxon-name-part taxon-name-part-type="species" reg="crus-galli">crus-galli</tp:taxon-name-part></tp:taxon-name></italic>. <xref ref-type="bibr" rid="B83">Yabuno (1966)</xref> describes the distinct characteristics of the two species, and recent genetic studies have confirmed that they are quite distinct, <italic><tp:taxon-name><tp:taxon-name-part taxon-name-part-type="genus" reg="Echinochloa">E.</tp:taxon-name-part><tp:taxon-name-part taxon-name-part-type="species" reg="esculenta">esculenta</tp:taxon-name-part></tp:taxon-name></italic> being derived from <italic><tp:taxon-name><tp:taxon-name-part taxon-name-part-type="genus" reg="Echinochloa">E.</tp:taxon-name-part><tp:taxon-name-part taxon-name-part-type="species" reg="crus-galli">crus-galli</tp:taxon-name-part></tp:taxon-name></italic> and <italic><tp:taxon-name><tp:taxon-name-part taxon-name-part-type="genus" reg="Echinochloa">E.</tp:taxon-name-part><tp:taxon-name-part taxon-name-part-type="species" reg="frumentacea">frumentacea</tp:taxon-name-part></tp:taxon-name></italic> from <italic><tp:taxon-name><tp:taxon-name-part taxon-name-part-type="genus" reg="Echinochloa">E.</tp:taxon-name-part><tp:taxon-name-part taxon-name-part-type="species" reg="colona">colona</tp:taxon-name-part></tp:taxon-name></italic> (<xref ref-type="bibr" rid="B86">Yamaguchi et al. 2005</xref>; <xref ref-type="bibr" rid="B91">Ye et al. 2014</xref>). There are arguments for reducing these two taxa to variety rank or, following <xref ref-type="bibr" rid="B5">Banfi and Galasso (2021)</xref>, subspecies rank under <italic><tp:taxon-name><tp:taxon-name-part taxon-name-part-type="genus" reg="Echinochloa">E.</tp:taxon-name-part><tp:taxon-name-part taxon-name-part-type="species" reg="crus-galli">crus-galli</tp:taxon-name-part></tp:taxon-name></italic> and <italic><tp:taxon-name><tp:taxon-name-part taxon-name-part-type="genus" reg="Echinochloa">E.</tp:taxon-name-part><tp:taxon-name-part taxon-name-part-type="species" reg="colona">colona</tp:taxon-name-part></tp:taxon-name></italic>. <xref ref-type="bibr" rid="B83">Yabuno (1966)</xref> insinuated that <italic><tp:taxon-name><tp:taxon-name-part taxon-name-part-type="genus" reg="Echinochloa">E.</tp:taxon-name-part><tp:taxon-name-part taxon-name-part-type="species" reg="esculenta">esculenta</tp:taxon-name-part></tp:taxon-name></italic> shows more variation, and <xref ref-type="bibr" rid="B50">Michael (1983)</xref> added that in this species, the spikelets may be awned (although awned spikelets seem to be rare); this reflects the highly polymorphic nature of the parent species.</p><fig id="F10" position="float" orientation="portrait"><object-id xmlns:xlink="http://www.w3.org/1999/xlink" content-type="doi" xlink:type="simple">10.3897/phytokeys.197.79499.figure10</object-id><object-id xmlns:xlink="http://www.w3.org/1999/xlink" content-type="arpha" xlink:type="simple">6EDF03CA-FCC9-5CA7-8CE8-32C930F4F6EB</object-id><label>Figure 10.</label><caption><p>Spikelet of <tp:taxon-name><tp:taxon-name-part taxon-name-part-type="genus" reg="Echinochloa">Echinochloa</tp:taxon-name-part><tp:taxon-name-part taxon-name-part-type="species" reg="muricata">muricata</tp:taxon-name-part><tp:taxon-name-part taxon-name-part-type="infraspecific-rank">var.</tp:taxon-name-part><tp:taxon-name-part taxon-name-part-type="variety" reg="microstachya">microstachya</tp:taxon-name-part></tp:taxon-name> showing the lower glume and unawned sterile lemma (left) and upper glume (right). Scale bar 1 mm. (Drawing: Sven Bellanger, Meise Botanic Garden).</p></caption><graphic xmlns:xlink="http://www.w3.org/1999/xlink" xlink:href="phytokeys-197-001_article-79499__-g010.jpg" position="float" orientation="portrait" xlink:type="simple" id="oo_686461.jpg"><uri content-type="original_file" xlink:type="simple">https://binary.pensoft.net/fig/686461</uri></graphic></fig><fig id="F11" position="float" orientation="portrait"><object-id xmlns:xlink="http://www.w3.org/1999/xlink" content-type="doi" xlink:type="simple">10.3897/phytokeys.197.79499.figure11</object-id><object-id xmlns:xlink="http://www.w3.org/1999/xlink" content-type="arpha" xlink:type="simple">290AB0DC-AC66-51C0-850B-8990E346381F</object-id><label>Figure 11.</label><caption><p>Spikelet of <tp:taxon-name><tp:taxon-name-part taxon-name-part-type="genus" reg="Echinochloa">Echinochloa</tp:taxon-name-part><tp:taxon-name-part taxon-name-part-type="species" reg="muricata">muricata</tp:taxon-name-part><tp:taxon-name-part taxon-name-part-type="infraspecific-rank">var.</tp:taxon-name-part><tp:taxon-name-part taxon-name-part-type="variety" reg="wiegandii">wiegandii</tp:taxon-name-part></tp:taxon-name> showing upper glume (left) and lower glume and awned sterile lemma (right). Scale bar 1 mm. (Drawing: Sven Bellanger, Meise Botanic Garden).</p></caption><graphic xmlns:xlink="http://www.w3.org/1999/xlink" xlink:href="phytokeys-197-001_article-79499__-g011.jpg" position="float" orientation="portrait" xlink:type="simple" id="oo_686462.jpg"><uri content-type="original_file" xlink:type="simple">https://binary.pensoft.net/fig/686462</uri></graphic></fig><fig id="F12" position="float" orientation="portrait"><object-id xmlns:xlink="http://www.w3.org/1999/xlink" content-type="doi" xlink:type="simple">10.3897/phytokeys.197.79499.figure12</object-id><object-id xmlns:xlink="http://www.w3.org/1999/xlink" content-type="arpha" xlink:type="simple">7EE0DD4F-9F6E-571E-99DC-F4FC91B8111E</object-id><label>Figure 12.</label><caption><p>Habit of <tp:taxon-name><tp:taxon-name-part taxon-name-part-type="genus" reg="Echinochloa">Echinochloa</tp:taxon-name-part><tp:taxon-name-part taxon-name-part-type="species" reg="crus-galli">crus-galli</tp:taxon-name-part><tp:taxon-name-part taxon-name-part-type="infraspecific-rank">var.</tp:taxon-name-part><tp:taxon-name-part taxon-name-part-type="variety" reg="crus-galli">crus-galli</tp:taxon-name-part></tp:taxon-name> growing as a roadside weed, Belgium. Although extremely variable, the usually more or less procumbent habit (the lower nodes often rooting) and the floppy leaves are among the features that distinguish var. <tp:taxon-name><tp:taxon-name-part taxon-name-part-type="genus" reg="Echinochloa"/><tp:taxon-name-part taxon-name-part-type="species" reg="crus-galli"/><tp:taxon-name-part taxon-name-part-type="variety" reg="crus-galli">crus-galli</tp:taxon-name-part></tp:taxon-name> from the obligate rice weeds <tp:taxon-name><tp:taxon-name-part taxon-name-part-type="genus" reg="Echinochloa">E.</tp:taxon-name-part><tp:taxon-name-part taxon-name-part-type="species" reg="crus-galli">crus-galli</tp:taxon-name-part><tp:taxon-name-part taxon-name-part-type="infraspecific-rank">var.</tp:taxon-name-part><tp:taxon-name-part taxon-name-part-type="variety" reg="oryzoides">oryzoides</tp:taxon-name-part></tp:taxon-name> and <italic><tp:taxon-name><tp:taxon-name-part taxon-name-part-type="genus" reg="Echinochloa">E.</tp:taxon-name-part><tp:taxon-name-part taxon-name-part-type="species" reg="oryzicola">oryzicola</tp:taxon-name-part></tp:taxon-name></italic> which are characterised by a more erect and stiffer habit. (Photograph: Luc Audenaerde).</p></caption><graphic xmlns:xlink="http://www.w3.org/1999/xlink" xlink:href="phytokeys-197-001_article-79499__-g012.jpg" position="float" orientation="portrait" xlink:type="simple" id="oo_686463.jpg"><uri content-type="original_file" xlink:type="simple">https://binary.pensoft.net/fig/686463</uri></graphic></fig></tp:treatment-sec><ref-list><ref id="B72"><mixed-citation xmlns:xlink="http://www.w3.org/1999/xlink" xlink:type="simple"><person-group><name name-style="western"><surname>Stafleu</surname><given-names>FA</given-names></name><name name-style="western"><surname>Cowan</surname><given-names>RS</given-names></name></person-group> (<year>1983</year>) Taxonomic literature: a selective guide to botanical publications and collections with dates, commentaries and types. Vol. 4 Authors P-Sak (second edition). Utrecht: Bohn, Scheltema &amp; Holkema, ix + 1214 pp.</mixed-citation></ref><ref id="B28"><mixed-citation xmlns:xlink="http://www.w3.org/1999/xlink" xlink:type="simple"><person-group><name name-style="western"><surname>Hanson</surname><given-names>CG</given-names></name><name name-style="western"><surname>Mason</surname><given-names>JL</given-names></name></person-group> (<year>1985</year>) <article-title>Birdseed aliens in Britain.</article-title><source>Watsonia</source><volume>15</volume>: <fpage>237</fpage>–<lpage>252</lpage>. <ext-link xlink:href="http://archive.bsbi.org.uk/Wats15p237.pdf" ext-link-type="uri" xlink:type="simple">http://archive.bsbi.org.uk/Wats15p237.pdf</ext-link> [accessed 20.07.2021]</mixed-citation></ref><ref id="B83"><mixed-citation xmlns:xlink="http://www.w3.org/1999/xlink" xlink:type="simple"><person-group><name name-style="western"><surname>Yabuno</surname><given-names>T</given-names></name></person-group> (<year>1966</year>) <article-title>Biosystematic study of the genus <italic><tp:taxon-name><tp:taxon-name-part taxon-name-part-type="genus">Echinochloa</tp:taxon-name-part></tp:taxon-name></italic>.</article-title><source>Japanese Journal of Botany</source><volume>19</volume>: <fpage>277</fpage>–<lpage>323</lpage>.</mixed-citation></ref><ref id="B86"><mixed-citation xmlns:xlink="http://www.w3.org/1999/xlink" xlink:type="simple"><person-group><name name-style="western"><surname>Yamaguchi</surname><given-names>H</given-names></name><name name-style="western"><surname>Utano</surname><given-names>A</given-names></name><name name-style="western"><surname>Yasuda</surname><given-names>K</given-names></name><name name-style="western"><surname>Yano</surname><given-names>A</given-names></name><name name-style="western"><surname>Soejima</surname><given-names>A</given-names></name></person-group> (<year>2005</year>) <article-title>A molecular phylogeny of wild and cultivated <italic><tp:taxon-name><tp:taxon-name-part taxon-name-part-type="genus">Echinochloa</tp:taxon-name-part></tp:taxon-name></italic> in East Asia inferred from non-coding region sequences of trnT-L-F.</article-title><source>Weed Biology and Management</source><volume>5</volume>(<issue>4</issue>): <fpage>210</fpage>–<lpage>218</lpage>. <ext-link xlink:href="10.1111/j.1445-6664.2005.00185.x" ext-link-type="doi" xlink:type="simple">https://doi.org/10.1111/j.1445-6664.2005.00185.x</ext-link></mixed-citation></ref><ref id="B91"><mixed-citation xmlns:xlink="http://www.w3.org/1999/xlink" xlink:type="simple"><person-group><name name-style="western"><surname>Ye</surname><given-names>C-Y</given-names></name><name name-style="western"><surname>Lin</surname><given-names>Z</given-names></name><name name-style="western"><surname>Li</surname><given-names>G</given-names></name><name name-style="western"><surname>Wang</surname><given-names>Y-Y</given-names></name><name name-style="western"><surname>Qiu</surname><given-names>J</given-names></name><name name-style="western"><surname>Fu</surname><given-names>F</given-names></name><name name-style="western"><surname>Zhang</surname><given-names>H</given-names></name><name name-style="western"><surname>Chen</surname><given-names>L</given-names></name><name name-style="western"><surname>Ye</surname><given-names>S</given-names></name><name name-style="western"><surname>Song</surname><given-names>W</given-names></name><name name-style="western"><surname>Jin</surname><given-names>G</given-names></name><name name-style="western"><surname>Zhu</surname><given-names>J</given-names></name><name name-style="western"><surname>Lu</surname><given-names>Y</given-names></name><name name-style="western"><surname>Guo</surname><given-names>L</given-names></name><name name-style="western"><surname>Fan</surname><given-names>L</given-names></name></person-group> (<year>2014</year>) <italic><tp:taxon-name><tp:taxon-name-part taxon-name-part-type="genus">Echinochloa</tp:taxon-name-part></tp:taxon-name></italic> Chloroplast Genomes: Insights into the Evolution and Taxonomic Identification of Two Weedy Species. PLoS ONE 9(11): e113657. <ext-link xlink:href="10.1371/journal.pone.0113657" ext-link-type="doi" xlink:type="simple">https://doi.org/10.1371/journal.pone.0113657</ext-link></mixed-citation></ref><ref id="B5"><mixed-citation xmlns:xlink="http://www.w3.org/1999/xlink" xlink:type="simple"><person-group><name name-style="western"><surname>Banfi</surname><given-names>E</given-names></name><name name-style="western"><surname>Galasso</surname><given-names>G</given-names></name></person-group> (<year>2021</year>) <article-title>Old and new nomenclatural combinations for <italic><tp:taxon-name><tp:taxon-name-part taxon-name-part-type="genus">Echinochloa</tp:taxon-name-part><tp:taxon-name-part taxon-name-part-type="species">esculenta</tp:taxon-name-part></tp:taxon-name></italic> (Japanese millet) and <italic><tp:taxon-name><tp:taxon-name-part taxon-name-part-type="genus">E.</tp:taxon-name-part><tp:taxon-name-part taxon-name-part-type="species">frumentacea</tp:taxon-name-part></tp:taxon-name></italic> (Indian millet) (<tp:taxon-name><tp:taxon-name-part taxon-name-part-type="family">Poaceae</tp:taxon-name-part></tp:taxon-name>).</article-title><source>Natural History Sciences: Atti della Societa Italiana di Scienze Naturali e del Museo Civico di Storia Naturale in Milano</source><volume>8</volume>(<issue>1</issue>): <fpage>71</fpage>–<lpage>72</lpage>. <ext-link xlink:href="10.4081/nhs.2021.490" ext-link-type="doi" xlink:type="simple">https://doi.org/10.4081/nhs.2021.490</ext-link></mixed-citation></ref><ref id="B50"><mixed-citation xmlns:xlink="http://www.w3.org/1999/xlink" xlink:type="simple"><person-group><name name-style="western"><surname>Michael</surname><given-names>PW</given-names></name></person-group> (<year>1983</year>) Taxonomy and distribution of <italic><tp:taxon-name><tp:taxon-name-part taxon-name-part-type="genus">Echinochloa</tp:taxon-name-part></tp:taxon-name></italic> species with special reference to their occurrence as weeds of rice. In: International Rice Research Institute (IRRI) and International Weed Science Society (Org.) Proceedings of the Conference on Weed Control in Rice, 31 August–4 September 1981. International Rice Research Institute, Manila, 291–306.</mixed-citation></ref></ref-list></tp:taxon-treatment>
