# Supplementary material for: ﻿Taxonomy of the weed species of the genus Echinochloa (Poaceae, Paniceae) in Southwestern Europe: Exploring the confused current state of affairs
Source: PhytoKeys. 2022 May 23;197:1–31. doi: 10.3897/phytokeys.197.79499 (PMC9848994; doi:10.3897/phytokeys.197.79499)
Supplement: XML Treatment for Echinochloa muricata [file phytokeys.197.79499-treatment8.xml]

<!DOCTYPE tp:taxon-treatment
  PUBLIC "-//TaxonX//DTD Taxonomic Treatment Publishing DTD v0 20100105//EN" "tax-treatment-NSO.dtd">
<tp:taxon-treatment xmlns:tp="http://www.plazi.org/taxpub"><tp:treatment-meta><kwd-group><label>Taxon classification</label><kwd>
                <named-content content-type="kingdom">Plantae</named-content>
              </kwd><kwd>
                <named-content content-type="order">Poales</named-content>
              </kwd><kwd>
                <named-content content-type="family">Poaceae</named-content>
              </kwd></kwd-group><mixed-citation publication-type="journal"><person-group><name><surname>Hoste</surname><given-names>Ivan</given-names></name><name><surname>Verloove</surname><given-names>Filip</given-names></name></person-group><article-title>﻿Taxonomy of the weed species of the genus <italic><tp:taxon-name><tp:taxon-name-part taxon-name-part-type="genus" reg="Echinochloa">Echinochloa</tp:taxon-name-part></tp:taxon-name></italic> (<tp:taxon-name><tp:taxon-name-part taxon-name-part-type="family">Poaceae</tp:taxon-name-part></tp:taxon-name>, <tp:taxon-name><tp:taxon-name-part taxon-name-part-type="tribe">Paniceae</tp:taxon-name-part></tp:taxon-name>) in Southwestern Europe: Exploring the confused current state of affairs</article-title><source>PhytoKeys</source><day>23</day><month>05</month><year>2022</year><volume>197</volume><fpage>1</fpage><lpage>31</lpage><pub-id pub-id-type="doi">10.3897/phytokeys.197.79499</pub-id></mixed-citation></tp:treatment-meta><tp:nomenclature><label>﻿</label><tp:taxon-name>
              <object-id xmlns:xlink="http://www.w3.org/1999/xlink" content-type="arpha" xlink:type="simple">64E20BCF-6613-58EB-A372-DCF33EACAE02</object-id>
              <tp:taxon-name-part taxon-name-part-type="genus" reg="Echinochloa">Echinochloa</tp:taxon-name-part>
              <tp:taxon-name-part taxon-name-part-type="species" reg="muricata">muricata</tp:taxon-name-part>
            </tp:taxon-name><tp:taxon-authority>var. microstachya Wiegand, Rhodora 23(267): 58–60. 1921.</tp:taxon-authority></tp:nomenclature><tp:treatment-sec sec-type="Type (lecto-)" id="SECID0E4JAI"><title>Type (lecto-).</title><p>USA: New York, Tompkins Co., Ithaca, between Fall Creek, Inlet and city, waste soil, border of west marsh, open alluvial and marshy flats, 19 Jul 1913, <italic>E.L. Palmer</italic> 097 (GH). Image available at <ext-link xmlns:xlink="http://www.w3.org/1999/xlink" xlink:href="https://s3.amazonaws.com/huhwebimages/755E8AFFFFF6435/type/full/303931.jpg" ext-link-type="uri" xlink:type="simple">https://s3.amazonaws.com/huhwebimages/755E8AFFFFF6435/type/full/303931.jpg</ext-link>.</p></tp:treatment-sec></tp:taxon-treatment>
