# Supplementary material for: ﻿Taxonomy of the weed species of the genus Echinochloa (Poaceae, Paniceae) in Southwestern Europe: Exploring the confused current state of affairs
Source: PhytoKeys. 2022 May 23;197:1–31. doi: 10.3897/phytokeys.197.79499 (PMC9848994; doi:10.3897/phytokeys.197.79499)
Supplement: XML Treatment for Echinochloa muricata [file phytokeys.197.79499-treatment9.xml]

<!DOCTYPE tp:taxon-treatment
  PUBLIC "-//TaxonX//DTD Taxonomic Treatment Publishing DTD v0 20100105//EN" "tax-treatment-NSO.dtd">
<tp:taxon-treatment xmlns:tp="http://www.plazi.org/taxpub"><tp:treatment-meta><kwd-group><label>Taxon classification</label><kwd>
                <named-content content-type="kingdom">Plantae</named-content>
              </kwd><kwd>
                <named-content content-type="order">Poales</named-content>
              </kwd><kwd>
                <named-content content-type="family">Poaceae</named-content>
              </kwd></kwd-group><mixed-citation publication-type="journal"><person-group><name><surname>Hoste</surname><given-names>Ivan</given-names></name><name><surname>Verloove</surname><given-names>Filip</given-names></name></person-group><article-title>﻿Taxonomy of the weed species of the genus <italic><tp:taxon-name><tp:taxon-name-part taxon-name-part-type="genus" reg="Echinochloa">Echinochloa</tp:taxon-name-part></tp:taxon-name></italic> (<tp:taxon-name><tp:taxon-name-part taxon-name-part-type="family">Poaceae</tp:taxon-name-part></tp:taxon-name>, <tp:taxon-name><tp:taxon-name-part taxon-name-part-type="tribe">Paniceae</tp:taxon-name-part></tp:taxon-name>) in Southwestern Europe: Exploring the confused current state of affairs</article-title><source>PhytoKeys</source><day>23</day><month>05</month><year>2022</year><volume>197</volume><fpage>1</fpage><lpage>31</lpage><pub-id pub-id-type="doi">10.3897/phytokeys.197.79499</pub-id></mixed-citation></tp:treatment-meta><tp:nomenclature><label>﻿</label><tp:taxon-name>
              <object-id xmlns:xlink="http://www.w3.org/1999/xlink" content-type="arpha" xlink:type="simple">A05B47D0-5D88-59C1-976F-26981D785BBA</object-id>
              <tp:taxon-name-part taxon-name-part-type="genus" reg="Echinochloa">Echinochloa</tp:taxon-name-part>
              <tp:taxon-name-part taxon-name-part-type="species" reg="muricata">muricata</tp:taxon-name-part>
            </tp:taxon-name><tp:taxon-authority>var. wiegandii (Fassett) Mohlenbr., Ill. Fl. Illinois (ed. 2) 396. 2001.</tp:taxon-authority></tp:nomenclature><tp:treatment-sec sec-type="Basionym" id="SECID0E2LAI"><title>Basionym.</title><p><tp:taxon-name><tp:taxon-name-part taxon-name-part-type="genus" reg="Echinochloa">Echinochloa</tp:taxon-name-part><tp:taxon-name-part taxon-name-part-type="species" reg="pungens">pungens</tp:taxon-name-part><tp:taxon-name-part taxon-name-part-type="basionym-authority">(Poir.)</tp:taxon-name-part><tp:taxon-name-part taxon-name-part-type="authority">Rydb.</tp:taxon-name-part><tp:taxon-name-part taxon-name-part-type="infraspecific-rank">var.</tp:taxon-name-part><tp:taxon-name-part taxon-name-part-type="variety" reg="wiegandii">wiegandii</tp:taxon-name-part></tp:taxon-name> Fassett, Rhodora 51(601): 2. 1949.</p></tp:treatment-sec><tp:treatment-sec sec-type="material" id="SECID0EYMAI"><title>Type.</title><p>USA: Oregon, Hayden Island, sandy roadside, <italic>J.C. Nelson</italic> 1974, 8 Sep 1915 (holotype GH). Image available at <ext-link xmlns:xlink="http://www.w3.org/1999/xlink" xlink:href="https://kiki.huh.harvard.edu/databases/specimen_search.php?mode=details&amp;id=126740" ext-link-type="uri" xlink:type="simple">https://kiki.huh.harvard.edu/databases/specimen_search.php?mode=details&amp;id=126740</ext-link>.</p></tp:treatment-sec><tp:treatment-sec sec-type="remarks" id="SECID0EFNAI"><title>Remarks on <italic><tp:taxon-name><tp:taxon-name-part taxon-name-part-type="genus" reg="Echinochloa">E.</tp:taxon-name-part><tp:taxon-name-part taxon-name-part-type="species" reg="muricata">muricata</tp:taxon-name-part></tp:taxon-name></italic>.</title><p><italic><tp:taxon-name><tp:taxon-name-part taxon-name-part-type="genus" reg="Echinochloa">Echinochloa</tp:taxon-name-part><tp:taxon-name-part taxon-name-part-type="species" reg="muricata">muricata</tp:taxon-name-part></tp:taxon-name></italic> is native to North America. Its status as separate from <italic><tp:taxon-name><tp:taxon-name-part taxon-name-part-type="genus" reg="Echinochloa">E.</tp:taxon-name-part><tp:taxon-name-part taxon-name-part-type="species" reg="crus-galli">crus-galli</tp:taxon-name-part></tp:taxon-name></italic>, which was inadvertently introduced there long ago from Europe, was contested by <xref ref-type="bibr" rid="B30">Hitchcock (1920</xref>, <xref ref-type="bibr" rid="B31">1935</xref>, <xref ref-type="bibr" rid="B32">1950</xref>). <xref ref-type="bibr" rid="B30">Hitchcock (1920)</xref> rejected the separate status stating that he was unable to distinguish the two species based on the distinguishing features given by <xref ref-type="bibr" rid="B23">Fernald (1915)</xref>. However, further studies by <xref ref-type="bibr" rid="B81">Wiegand (1921)</xref> and especially by <xref ref-type="bibr" rid="B22">Fassett (1949)</xref> confirmed the separate status of <italic><tp:taxon-name><tp:taxon-name-part taxon-name-part-type="genus" reg="Echinochloa">E.</tp:taxon-name-part><tp:taxon-name-part taxon-name-part-type="species" reg="muricata">muricata</tp:taxon-name-part></tp:taxon-name></italic> (<xref ref-type="bibr" rid="B26">Gould et al. 1972</xref>). Probably, largely due to Hitchcock’s influential publications, a significant share of American authors have for decades combined native and introduced taxa under <italic><tp:taxon-name><tp:taxon-name-part taxon-name-part-type="genus" reg="Echinochloa">E.</tp:taxon-name-part><tp:taxon-name-part taxon-name-part-type="species" reg="crus-galli">crus-galli</tp:taxon-name-part></tp:taxon-name></italic> in floras and weed-control publications (<xref ref-type="bibr" rid="B49">Maun and Barrett 1986</xref>). In the 21<sup>st</sup> century, some researchers still refer to New World <italic><tp:taxon-name><tp:taxon-name-part taxon-name-part-type="genus" reg="Echinochloa">E.</tp:taxon-name-part><tp:taxon-name-part taxon-name-part-type="species" reg="crus-galli">crus-galli</tp:taxon-name-part></tp:taxon-name></italic> – not to be confused with <italic><tp:taxon-name><tp:taxon-name-part taxon-name-part-type="genus" reg="Echinochloa">E.</tp:taxon-name-part><tp:taxon-name-part taxon-name-part-type="species" reg="crus-galli">crus-galli</tp:taxon-name-part></tp:taxon-name></italic> introduced in North America from Europe – rather than using the name <italic><tp:taxon-name><tp:taxon-name-part taxon-name-part-type="genus" reg="Echinochloa">E.</tp:taxon-name-part><tp:taxon-name-part taxon-name-part-type="species" reg="muricata">muricata</tp:taxon-name-part></tp:taxon-name></italic> (<xref ref-type="bibr" rid="B2">Aoki and Yamaguchi 2008</xref>). By now, however, molecular research has confirmed <italic><tp:taxon-name><tp:taxon-name-part taxon-name-part-type="genus" reg="Echinochloa">E.</tp:taxon-name-part><tp:taxon-name-part taxon-name-part-type="species" reg="muricata">muricata</tp:taxon-name-part></tp:taxon-name></italic> as a separate species, clearly distinct from <italic><tp:taxon-name><tp:taxon-name-part taxon-name-part-type="genus" reg="Echinochloa">E.</tp:taxon-name-part><tp:taxon-name-part taxon-name-part-type="species" reg="crus-galli">crus-galli</tp:taxon-name-part></tp:taxon-name></italic> (<xref ref-type="bibr" rid="B13">Claerhout et al. 2016</xref>; <xref ref-type="bibr" rid="B48">Mascanzoni 2018</xref>). This should put an end to the confusion that goes back to the days of Linnaeus, as it has been demonstrated that the type specimen of <italic><tp:taxon-name><tp:taxon-name-part taxon-name-part-type="genus" reg="Echinochloa">E.</tp:taxon-name-part><tp:taxon-name-part taxon-name-part-type="species" reg="crus-galli">crus-galli</tp:taxon-name-part></tp:taxon-name></italic> in fact belongs to <italic><tp:taxon-name><tp:taxon-name-part taxon-name-part-type="genus" reg="Echinochloa">E.</tp:taxon-name-part><tp:taxon-name-part taxon-name-part-type="species" reg="muricata">muricata</tp:taxon-name-part></tp:taxon-name></italic> (<xref ref-type="bibr" rid="B17">Crespo et al. 2020a</xref>).</p><p><italic><tp:taxon-name><tp:taxon-name-part taxon-name-part-type="genus" reg="Echinochloa">Echinochloa</tp:taxon-name-part><tp:taxon-name-part taxon-name-part-type="species" reg="muricata">muricata</tp:taxon-name-part></tp:taxon-name></italic> is a highly variable species, though less so than <italic><tp:taxon-name><tp:taxon-name-part taxon-name-part-type="genus" reg="Echinochloa">E.</tp:taxon-name-part><tp:taxon-name-part taxon-name-part-type="species" reg="crus-galli">crus-galli</tp:taxon-name-part></tp:taxon-name></italic>. This, combined with its resemblance to <italic><tp:taxon-name><tp:taxon-name-part taxon-name-part-type="genus" reg="Echinochloa">E.</tp:taxon-name-part><tp:taxon-name-part taxon-name-part-type="species" reg="crus-galli">crus-galli</tp:taxon-name-part></tp:taxon-name></italic>, has added to the difficulty for agronomists and botanists on both sides of the Atlantic to detect and correctly name its introduced populations. Early records of introduced <italic><tp:taxon-name><tp:taxon-name-part taxon-name-part-type="genus" reg="Echinochloa">E.</tp:taxon-name-part><tp:taxon-name-part taxon-name-part-type="species" reg="muricata">muricata</tp:taxon-name-part></tp:taxon-name></italic> from France revealed morphologically very uniform populations (as <italic><tp:taxon-name><tp:taxon-name-part taxon-name-part-type="genus" reg="Echinochloa">E.</tp:taxon-name-part><tp:taxon-name-part taxon-name-part-type="species" reg="pungens">pungens</tp:taxon-name-part></tp:taxon-name></italic> [Poir.] Rydb. var. <tp:taxon-name><tp:taxon-name-part taxon-name-part-type="genus" reg="Echinochloa"/><tp:taxon-name-part taxon-name-part-type="species" reg="pungens"/><tp:taxon-name-part taxon-name-part-type="variety" reg="microstachya">microstachya</tp:taxon-name-part></tp:taxon-name> [Wiegand] Fernald &amp; Griscom; <xref ref-type="bibr" rid="B19">Deschatres et al. 1974</xref>). This resulted in identification keys that made it harder to correctly identify clearly deviating forms of <italic><tp:taxon-name><tp:taxon-name-part taxon-name-part-type="genus" reg="Echinochloa">E.</tp:taxon-name-part><tp:taxon-name-part taxon-name-part-type="species" reg="muricata">muricata</tp:taxon-name-part></tp:taxon-name></italic> that had established in maize fields in Belgium (<xref ref-type="bibr" rid="B34">Hoste 2004</xref>).</p><p>The European populations of <italic><tp:taxon-name><tp:taxon-name-part taxon-name-part-type="genus" reg="Echinochloa">E.</tp:taxon-name-part><tp:taxon-name-part taxon-name-part-type="species" reg="muricata">muricata</tp:taxon-name-part></tp:taxon-name></italic> exhibit only part of the variation found in the natural range of the species. So far, three morphologically distinct varieties have been recorded from Belgium and France. <tp:taxon-name><tp:taxon-name-part taxon-name-part-type="genus" reg="Echinochloa">Echinochloa</tp:taxon-name-part><tp:taxon-name-part taxon-name-part-type="species" reg="muricata">muricata</tp:taxon-name-part><tp:taxon-name-part taxon-name-part-type="infraspecific-rank">var.</tp:taxon-name-part><tp:taxon-name-part taxon-name-part-type="variety" reg="muricata">muricata</tp:taxon-name-part></tp:taxon-name>, with larger spikelets, seems to occur only as an ephemeral alien (<xref ref-type="bibr" rid="B34">Hoste 2004</xref>). References to this variety in France require confirmation as they are probably based on misidentifications (<xref ref-type="bibr" rid="B38">Jauzein 1995</xref>; <xref ref-type="bibr" rid="B75">Tison and de Foucault 2014</xref>). The specimens with smaller spikelets recorded from Belgium are of two clearly different types, apparently with very few intermediates. The characteristics given in the key are mainly based on observations on European-origin plants. Specimens with unawned spikelets with strongly spreading bristles are assigned to var. <tp:taxon-name><tp:taxon-name-part taxon-name-part-type="genus" reg="Echinochloa"/><tp:taxon-name-part taxon-name-part-type="species" reg="muricata"/><tp:taxon-name-part taxon-name-part-type="variety" reg="microstachya">microstachya</tp:taxon-name-part></tp:taxon-name> Wiegand, and those with shortly awned spikelets with more appressed bristles to var. <tp:taxon-name><tp:taxon-name-part taxon-name-part-type="genus" reg="Echinochloa"/><tp:taxon-name-part taxon-name-part-type="species" reg="muricata"/><tp:taxon-name-part taxon-name-part-type="variety" reg="wiegandii">wiegandii</tp:taxon-name-part></tp:taxon-name> (Fassett) Mohlenbr.; see <xref ref-type="bibr" rid="B34">Hoste (2004)</xref> and <xref ref-type="bibr" rid="B9">Bomble (2016)</xref> for illustrations of the inflorescences and spikelets. Genetic research on specimens collected from maize fields in Belgium has resulted in two clusters of <italic><tp:taxon-name><tp:taxon-name-part taxon-name-part-type="genus" reg="Echinochloa">E.</tp:taxon-name-part><tp:taxon-name-part taxon-name-part-type="species" reg="muricata">muricata</tp:taxon-name-part></tp:taxon-name></italic> collections (<xref ref-type="bibr" rid="B13">Claerhout et al. 2016</xref>). From the study of the morphological features of three of these collections, we tentatively conclude that the two clusters C and D identified by <xref ref-type="bibr" rid="B13">Claerhout et al. (2016)</xref> correspond to var. <tp:taxon-name><tp:taxon-name-part taxon-name-part-type="genus" reg="Echinochloa"/><tp:taxon-name-part taxon-name-part-type="species" reg="muricata"/><tp:taxon-name-part taxon-name-part-type="variety" reg="wiegandii">wiegandii</tp:taxon-name-part></tp:taxon-name> and var. <tp:taxon-name><tp:taxon-name-part taxon-name-part-type="genus" reg="Echinochloa"/><tp:taxon-name-part taxon-name-part-type="species" reg="muricata"/><tp:taxon-name-part taxon-name-part-type="variety" reg="microstachya">microstachya</tp:taxon-name-part></tp:taxon-name>, respectively (IH, unpublished data). Nonetheless, more genetic studies are needed to confirm whether the three morphologically distinct varieties are indeed genetically well-defined taxa. Both within and outside North America, forms of <italic><tp:taxon-name><tp:taxon-name-part taxon-name-part-type="genus" reg="Echinochloa">E.</tp:taxon-name-part><tp:taxon-name-part taxon-name-part-type="species" reg="muricata">muricata</tp:taxon-name-part></tp:taxon-name></italic> with smaller spikelets have shown a stronger tendency to spread as weeds outside their natural range (<xref ref-type="bibr" rid="B20">Dore and McNeill 1980</xref>; <xref ref-type="bibr" rid="B52">Michael 2001</xref>).</p><p><italic><tp:taxon-name><tp:taxon-name-part taxon-name-part-type="genus" reg="Echinochloa">Echinochloa</tp:taxon-name-part><tp:taxon-name-part taxon-name-part-type="species" reg="muricata">muricata</tp:taxon-name-part></tp:taxon-name></italic> is a species of moist, disturbed sites. It is not an important weed of rice fields (<xref ref-type="bibr" rid="B52">Michael 2001</xref>, <xref ref-type="bibr" rid="B53">2003</xref>) and in Europe it mainly occurs as a weed in maize fields (<xref ref-type="bibr" rid="B34">Hoste 2004</xref>; <xref ref-type="bibr" rid="B9">Bomble 2016</xref>).</p></tp:treatment-sec><ref-list><ref id="B30"><mixed-citation xmlns:xlink="http://www.w3.org/1999/xlink" xlink:type="simple"><person-group><name name-style="western"><surname>Hitchcock</surname><given-names>AS</given-names></name></person-group> (<year>1920</year>) <article-title>The North American species of <italic><tp:taxon-name><tp:taxon-name-part taxon-name-part-type="genus">Echinochloa</tp:taxon-name-part></tp:taxon-name></italic>.</article-title><source>Contributions from the United States National Herbarium</source><volume>22</volume>: <fpage>133</fpage>–<lpage>153</lpage>. <ext-link xlink:href="https://www.biodiversitylibrary.org/item/13782#page/191/mode/1up" ext-link-type="uri" xlink:type="simple">https://www.biodiversitylibrary.org/item/13782#page/191/mode/1up</ext-link></mixed-citation></ref><ref id="B31"><mixed-citation xmlns:xlink="http://www.w3.org/1999/xlink" xlink:type="simple"><person-group><name name-style="western"><surname>Hitchcock</surname><given-names>AS</given-names></name></person-group> (<year>1935</year>) Manual of the grasses of the United States. U.S. Government Printing Office, Washington, 1–1040. [U.S. Department of Agriculture Miscellaneous Publication 200.]</mixed-citation></ref><ref id="B32"><mixed-citation xmlns:xlink="http://www.w3.org/1999/xlink" xlink:type="simple"><person-group><name name-style="western"><surname>Hitchcock</surname><given-names>AS</given-names></name></person-group> (<year>1950</year>) Manual of the grasses of the United States. Second edition, revised by A. Chase. USDA, Washington, 1–1051. <ext-link xlink:href="10.5962/bhl.title.65332" ext-link-type="doi" xlink:type="simple">https://doi.org/10.5962/bhl.title.65332</ext-link></mixed-citation></ref><ref id="B23"><mixed-citation xmlns:xlink="http://www.w3.org/1999/xlink" xlink:type="simple"><person-group><name name-style="western"><surname>Fernald</surname><given-names>ML</given-names></name></person-group> (<year>1915</year>) <article-title>Michaux’s <italic><tp:taxon-name><tp:taxon-name-part taxon-name-part-type="genus">Panicum</tp:taxon-name-part><tp:taxon-name-part taxon-name-part-type="species">muricatum</tp:taxon-name-part></tp:taxon-name></italic>.</article-title><source>Rhodora</source><volume>17</volume>: <fpage>105</fpage>–<lpage>107</lpage>. <ext-link xlink:href="https://www.biodiversitylibrary.org/page/567584#page/109/mode/1up" ext-link-type="uri" xlink:type="simple">https://www.biodiversitylibrary.org/page/567584#page/109/mode/1up</ext-link></mixed-citation></ref><ref id="B81"><mixed-citation xmlns:xlink="http://www.w3.org/1999/xlink" xlink:type="simple"><person-group><name name-style="western"><surname>Wiegand</surname><given-names>KM</given-names></name></person-group> (<year>1921</year>) <article-title>The genus <italic><tp:taxon-name><tp:taxon-name-part taxon-name-part-type="genus">Echinochloa</tp:taxon-name-part></tp:taxon-name></italic> in North America.</article-title><source>Rhodora</source><volume>23</volume>: <fpage>49</fpage>–<lpage>65</lpage>. <ext-link xlink:href="https://www.biodiversitylibrary.org/item/14493#page/56/mode/1up" ext-link-type="uri" xlink:type="simple">https://www.biodiversitylibrary.org/item/14493#page/56/mode/1up</ext-link></mixed-citation></ref><ref id="B22"><mixed-citation xmlns:xlink="http://www.w3.org/1999/xlink" xlink:type="simple"><person-group><name name-style="western"><surname>Fassett</surname><given-names>NC</given-names></name></person-group> (<year>1949</year>) <article-title>Some notes on <italic><tp:taxon-name><tp:taxon-name-part taxon-name-part-type="genus">Echinochloa</tp:taxon-name-part></tp:taxon-name></italic>.</article-title><source>Rhodora</source><volume>51</volume>: <fpage>1</fpage>–<lpage>3</lpage>. <ext-link xlink:href="https://www.biodiversitylibrary.org/page/618023#page/4/mode/1up" ext-link-type="uri" xlink:type="simple">https://www.biodiversitylibrary.org/page/618023#page/4/mode/1up</ext-link></mixed-citation></ref><ref id="B26"><mixed-citation xmlns:xlink="http://www.w3.org/1999/xlink" xlink:type="simple"><person-group><name name-style="western"><surname>Gould</surname><given-names>FW</given-names></name><name name-style="western"><surname>Ali</surname><given-names>MA</given-names></name><name name-style="western"><surname>Fairbrothers</surname><given-names>DE</given-names></name></person-group> (<year>1972</year>) <article-title>A revision of <italic><tp:taxon-name><tp:taxon-name-part taxon-name-part-type="genus">Echinochloa</tp:taxon-name-part></tp:taxon-name></italic> in the United States.</article-title><source>American Midland Naturalist</source><volume>87</volume>(<issue>1</issue>): <fpage>36</fpage>–<lpage>59</lpage>. <ext-link xlink:href="10.2307/2423880" ext-link-type="doi" xlink:type="simple">https://doi.org/10.2307/2423880</ext-link></mixed-citation></ref><ref id="B49"><mixed-citation xmlns:xlink="http://www.w3.org/1999/xlink" xlink:type="simple"><person-group><name name-style="western"><surname>Maun</surname><given-names>MA</given-names></name><name name-style="western"><surname>Barrett</surname><given-names>SCH</given-names></name></person-group> (<year>1986</year>) <article-title>The biology of Canadian weeds. 77. <italic><tp:taxon-name><tp:taxon-name-part taxon-name-part-type="genus">Echinochloa</tp:taxon-name-part><tp:taxon-name-part taxon-name-part-type="species">crus-galli</tp:taxon-name-part></tp:taxon-name></italic> (L.) Beauv.</article-title><source>Canadian Journal of Plant Science</source><volume>66</volume>(<issue>3</issue>): <fpage>739</fpage>–<lpage>759</lpage>. <ext-link xlink:href="https://cdnsciencepub.com/doi/pdf/10.4141/cjps86-093" ext-link-type="uri" xlink:type="simple">https://cdnsciencepub.com/doi/pdf/10.4141/cjps86-093</ext-link>. <ext-link xlink:href="10.4141/cjps86-093" ext-link-type="doi" xlink:type="simple">https://doi.org/10.4141/cjps86-093</ext-link></mixed-citation></ref><ref id="B2"><mixed-citation xmlns:xlink="http://www.w3.org/1999/xlink" xlink:type="simple"><person-group><name name-style="western"><surname>Aoki</surname><given-names>D</given-names></name><name name-style="western"><surname>Yamaguchi</surname><given-names>H</given-names></name></person-group> (<year>2008</year>) <article-title>Genetic relationship between <italic><tp:taxon-name><tp:taxon-name-part taxon-name-part-type="genus">Echinochloa</tp:taxon-name-part><tp:taxon-name-part taxon-name-part-type="species">crus-galli</tp:taxon-name-part></tp:taxon-name></italic> and <italic><tp:taxon-name><tp:taxon-name-part taxon-name-part-type="genus">Echinochloa</tp:taxon-name-part><tp:taxon-name-part taxon-name-part-type="species">oryzicola</tp:taxon-name-part></tp:taxon-name></italic> accessions inferred from internal transcribed spacer and chloroplast DNA sequences.</article-title><source>Weed Biology and Management</source><volume>8</volume>(<issue>4</issue>): <fpage>233</fpage>–<lpage>242</lpage>. <ext-link xlink:href="10.1111/j.1445-6664.2008.00303.x" ext-link-type="doi" xlink:type="simple">https://doi.org/10.1111/j.1445-6664.2008.00303.x</ext-link></mixed-citation></ref><ref id="B13"><mixed-citation xmlns:xlink="http://www.w3.org/1999/xlink" xlink:type="simple"><person-group><name name-style="western"><surname>Claerhout</surname><given-names>S</given-names></name><name name-style="western"><surname>Dewaele</surname><given-names>K</given-names></name><name name-style="western"><surname>De Riek</surname><given-names>J</given-names></name><name name-style="western"><surname>Reheul</surname><given-names>D</given-names></name><name name-style="western"><surname>De Cauwer</surname><given-names>B</given-names></name></person-group> (<year>2016</year>) <article-title>Morphological and genetic variability of local <italic><tp:taxon-name><tp:taxon-name-part taxon-name-part-type="genus">Echinochloa</tp:taxon-name-part></tp:taxon-name></italic> accessions and the link with herbicide sensitivity.</article-title><source>Weed Research</source><volume>56</volume>(<issue>2</issue>): <fpage>137</fpage>–<lpage>148</lpage>. <ext-link xlink:href="10.1111/wre.12192" ext-link-type="doi" xlink:type="simple">https://doi.org/10.1111/wre.12192</ext-link></mixed-citation></ref><ref id="B48"><mixed-citation xmlns:xlink="http://www.w3.org/1999/xlink" xlink:type="simple"><person-group><name name-style="western"><surname>Mascanzoni</surname><given-names>E</given-names></name></person-group> (<year>2018</year>) Epidemiology of herbicide resistance evolution in rice weeds and variability in <italic><tp:taxon-name><tp:taxon-name-part taxon-name-part-type="genus">Echinochloa</tp:taxon-name-part></tp:taxon-name></italic> spp. PhD Thesis, Università degli Studi di Padova, Italy. <ext-link xlink:href="http://paduaresearch.cab.unipd.it/11446/1/Elisa_Mascanzoni_Tesi.pdf" ext-link-type="uri" xlink:type="simple">http://paduaresearch.cab.unipd.it/11446/1/Elisa_Mascanzoni_Tesi.pdf</ext-link> [accessed 20.07.2021]</mixed-citation></ref><ref id="B17"><mixed-citation xmlns:xlink="http://www.w3.org/1999/xlink" xlink:type="simple"><person-group><name name-style="western"><surname>Crespo</surname><given-names>MB</given-names></name><name name-style="western"><surname>Ángeles Alonso</surname><given-names>M</given-names></name><name name-style="western"><surname>Martínez-Azorín</surname><given-names>M</given-names></name><name name-style="western"><surname>Sáez</surname><given-names>L</given-names></name></person-group> (<year>2020a</year>) <article-title>Miscellaneous notes on nomenclature and taxonomy of some Old World names in tribe <tp:taxon-name><tp:taxon-name-part taxon-name-part-type="tribe">Paniceae</tp:taxon-name-part></tp:taxon-name> (<tp:taxon-name><tp:taxon-name-part taxon-name-part-type="subfamily">Panicoideae</tp:taxon-name-part></tp:taxon-name>, <tp:taxon-name><tp:taxon-name-part taxon-name-part-type="family">Poaceae</tp:taxon-name-part></tp:taxon-name>).</article-title><source>Phytotaxa</source><volume>454</volume>(<issue>4</issue>): <fpage>244</fpage>–<lpage>254</lpage>. <ext-link xlink:href="10.11646/phytotaxa.454.4.2" ext-link-type="doi" xlink:type="simple">https://doi.org/10.11646/phytotaxa.454.4.2</ext-link></mixed-citation></ref><ref id="B19"><mixed-citation xmlns:xlink="http://www.w3.org/1999/xlink" xlink:type="simple"><person-group><name name-style="western"><surname>Deschatres</surname><given-names>R</given-names></name><name name-style="western"><surname>Dutartre</surname><given-names>G</given-names></name><name name-style="western"><surname>Misserry</surname><given-names>X</given-names></name></person-group> (<year>1974</year>) <article-title>Notes floristiques (XIV).</article-title><source>Revue Scientifique du Bourbonnais</source><volume>1974</volume>: <fpage>4</fpage>–<lpage>17</lpage>.</mixed-citation></ref><ref id="B34"><mixed-citation xmlns:xlink="http://www.w3.org/1999/xlink" xlink:type="simple"><person-group><name name-style="western"><surname>Hoste</surname><given-names>I</given-names></name></person-group> (<year>2004</year>) <article-title>The naturalisation history of <italic><tp:taxon-name><tp:taxon-name-part taxon-name-part-type="genus">Echinochloa</tp:taxon-name-part><tp:taxon-name-part taxon-name-part-type="species">muricata</tp:taxon-name-part></tp:taxon-name></italic> in Belgium. With notes on its identity and morphological variation.</article-title><source>Belgian Journal of Botany</source><volume>137</volume>(<issue>2</issue>): <fpage>163</fpage>–<lpage>174</lpage>. <ext-link xlink:href="http://alienplantsbelgium.be/sites/alienplantsbelgium.be/files/Echinochloa%20muricata%20BJB%202004_0.pdf" ext-link-type="uri" xlink:type="simple">http://alienplantsbelgium.be/sites/alienplantsbelgium.be/files/Echinochloa%20muricata%20BJB%202004_0.pdf</ext-link></mixed-citation></ref><ref id="B38"><mixed-citation xmlns:xlink="http://www.w3.org/1999/xlink" xlink:type="simple"><person-group><name name-style="western"><surname>Jauzein</surname><given-names>P</given-names></name></person-group> (<year>1995</year>) Flore des champs cultivés. INRA, Paris / SOPRA, Vélizy-Villacoublay, 1–898.</mixed-citation></ref><ref id="B75"><mixed-citation xmlns:xlink="http://www.w3.org/1999/xlink" xlink:type="simple"><person-group><name name-style="western"><surname>Tison</surname><given-names>J-M</given-names></name><name name-style="western"><surname>de Foucault</surname><given-names>B</given-names></name></person-group> (<year>2014</year>) Flora Gallica. Flore de France. Éditions Biotope, Mèze, 1–1195.</mixed-citation></ref><ref id="B9"><mixed-citation xmlns:xlink="http://www.w3.org/1999/xlink" xlink:type="simple"><person-group><name name-style="western"><surname>Bomble</surname><given-names>FW</given-names></name></person-group> (<year>2016</year>) <article-title>Die Gattung <italic><tp:taxon-name><tp:taxon-name-part taxon-name-part-type="genus">Echinochloa</tp:taxon-name-part></tp:taxon-name></italic> in der Umgebung von Aachen. Teil 1: Die <italic><tp:taxon-name><tp:taxon-name-part taxon-name-part-type="genus">Echinochloa</tp:taxon-name-part><tp:taxon-name-part taxon-name-part-type="species">muricata</tp:taxon-name-part></tp:taxon-name></italic>-Gruppe.</article-title><source>Veröffentlichungen des Bochumer Botanischen Vereins</source><volume>8</volume>(<issue>9</issue>): <fpage>100</fpage>–<lpage>109</lpage>. <ext-link xlink:href="https://www.botanik-bochum.de/publ/OVBBV8_9_Bomble_Echinochloa_muricata_Gruppe.pdf" ext-link-type="uri" xlink:type="simple">https://www.botanik-bochum.de/publ/OVBBV8_9_Bomble_Echinochloa_muricata_Gruppe.pdf</ext-link> [accessed 20.07.2021]</mixed-citation></ref><ref id="B20"><mixed-citation xmlns:xlink="http://www.w3.org/1999/xlink" xlink:type="simple"><person-group><name name-style="western"><surname>Dore</surname><given-names>WG</given-names></name><name name-style="western"><surname>McNeill</surname><given-names>J</given-names></name></person-group> (<year>1980</year>) Grasses of Ontario. Canada Department of Agriculture Research Branch, Ottawa, 1–566.</mixed-citation></ref><ref id="B52"><mixed-citation xmlns:xlink="http://www.w3.org/1999/xlink" xlink:type="simple"><person-group><name name-style="western"><surname>Michael</surname><given-names>PW</given-names></name></person-group> (<year>2001</year>) <article-title>The taxonomy and distribution of <italic><tp:taxon-name><tp:taxon-name-part taxon-name-part-type="genus">Echinochloa</tp:taxon-name-part></tp:taxon-name></italic> species (barnyard grasses) in the Asian-Pacific region, with a review of pertinent biological studies.</article-title> In: <person-group><name name-style="western"><surname>Ni</surname><given-names>H</given-names></name><name name-style="western"><surname>You</surname><given-names>ZG</given-names></name></person-group> (<role>Eds</role>) <issue-title>The Proceedings of the eighteenth Asian-Pacific Weed Science Society Conference, Beijing, P.</issue-title><source>R. China, May 28–June 2, 2001. Standards Press of China, Beijing</source>, <fpage>57</fpage>–<lpage>66</lpage>. <ext-link xlink:href="https://apwss.org/documents/APWSS_2001_PROCEEDINGS.pdf" ext-link-type="uri" xlink:type="simple">https://apwss.org/documents/APWSS_2001_PROCEEDINGS.pdf</ext-link> [accessed 20.07.2021]</mixed-citation></ref><ref id="B53"><mixed-citation xmlns:xlink="http://www.w3.org/1999/xlink" xlink:type="simple"><person-group><name name-style="western"><surname>Michael</surname><given-names>PW</given-names></name></person-group> (<year>2003</year>) <italic><tp:taxon-name><tp:taxon-name-part taxon-name-part-type="genus">Echinochloa</tp:taxon-name-part></tp:taxon-name></italic> P. Beauv. In: Barkworth et al. (Eds) Flora of North America North of Mexico, vol. 25. Oxford University Press, New York, 390–403. [Digital version: <ext-link xlink:href="http://beta.floranorthamerica.org/Echinochloa" ext-link-type="uri" xlink:type="simple">http://beta.floranorthamerica.org/Echinochloa</ext-link> accessed 20.07.2021]</mixed-citation></ref></ref-list></tp:taxon-treatment>
