# Supplementary material for: ﻿Taxonomy of the weed species of the genus Echinochloa (Poaceae, Paniceae) in Southwestern Europe: Exploring the confused current state of affairs
Source: PhytoKeys. 2022 May 23;197:1–31. doi: 10.3897/phytokeys.197.79499 (PMC9848994; doi:10.3897/phytokeys.197.79499)
Supplement: XML Treatment for Echinochloa oryzicola [file phytokeys.197.79499-treatment10.xml]

<!DOCTYPE tp:taxon-treatment
  PUBLIC "-//TaxonX//DTD Taxonomic Treatment Publishing DTD v0 20100105//EN" "tax-treatment-NSO.dtd">
<tp:taxon-treatment xmlns:tp="http://www.plazi.org/taxpub"><tp:treatment-meta><kwd-group><label>Taxon classification</label><kwd>
                <named-content content-type="kingdom">Plantae</named-content>
              </kwd><kwd>
                <named-content content-type="order">Poales</named-content>
              </kwd><kwd>
                <named-content content-type="family">Poaceae</named-content>
              </kwd></kwd-group><mixed-citation publication-type="journal"><person-group><name><surname>Hoste</surname><given-names>Ivan</given-names></name><name><surname>Verloove</surname><given-names>Filip</given-names></name></person-group><article-title>﻿Taxonomy of the weed species of the genus <italic><tp:taxon-name><tp:taxon-name-part taxon-name-part-type="genus" reg="Echinochloa">Echinochloa</tp:taxon-name-part></tp:taxon-name></italic> (<tp:taxon-name><tp:taxon-name-part taxon-name-part-type="family">Poaceae</tp:taxon-name-part></tp:taxon-name>, <tp:taxon-name><tp:taxon-name-part taxon-name-part-type="tribe">Paniceae</tp:taxon-name-part></tp:taxon-name>) in Southwestern Europe: Exploring the confused current state of affairs</article-title><source>PhytoKeys</source><day>23</day><month>05</month><year>2022</year><volume>197</volume><fpage>1</fpage><lpage>31</lpage><pub-id pub-id-type="doi">10.3897/phytokeys.197.79499</pub-id></mixed-citation></tp:treatment-meta><tp:nomenclature><label>﻿</label><tp:taxon-name>
              <object-id xmlns:xlink="http://www.w3.org/1999/xlink" content-type="arpha" xlink:type="simple">DA457D89-987A-5DE4-8308-C22AA0DAD22D</object-id>
              <tp:taxon-name-part taxon-name-part-type="genus" reg="Echinochloa">Echinochloa</tp:taxon-name-part>
              <tp:taxon-name-part taxon-name-part-type="species" reg="oryzicola">oryzicola</tp:taxon-name-part>
            </tp:taxon-name><tp:taxon-authority>(Vasinger) Vasinger, Fl. SSSR 2: 33. 1934.</tp:taxon-authority><tp:nomenclature-citation-list><tp:nomenclature-citation><tp:taxon-name>
                  <tp:taxon-name-part taxon-name-part-type="status">=</tp:taxon-name-part>
                  <tp:taxon-name-part taxon-name-part-type="genus" reg="Echinochloa">Echinochloa</tp:taxon-name-part>
                  <tp:taxon-name-part taxon-name-part-type="species" reg="phyllopogon">phyllopogon</tp:taxon-name-part>
                </tp:taxon-name><comment> auct., non (Stapf) Stapf ex Kossenko in Botanicheskie Materialy Gerbariia Botanicheskogo Instituta imeni V. L. Komarova Akademii Nauk SSSR 8(12): 208. 1940. </comment></tp:nomenclature-citation><tp:nomenclature-citation><tp:taxon-name>
                  <tp:taxon-name-part taxon-name-part-type="status">=</tp:taxon-name-part>
                  <tp:taxon-name-part taxon-name-part-type="genus" reg="Echinochloa">E.</tp:taxon-name-part>
                  <tp:taxon-name-part taxon-name-part-type="species" reg="hostii">hostii</tp:taxon-name-part>
                </tp:taxon-name><comment> auct. ital., non (M. Bieb.) Link, Hort. Berol. 2: 209. 1833. </comment></tp:nomenclature-citation></tp:nomenclature-citation-list></tp:nomenclature><tp:treatment-sec sec-type="Basionym" id="SECID0ER4AI"><title>Basionym.</title><p><italic><tp:taxon-name><tp:taxon-name-part taxon-name-part-type="genus" reg="Panicum">Panicum</tp:taxon-name-part><tp:taxon-name-part taxon-name-part-type="species" reg="oryzicola">oryzicola</tp:taxon-name-part></tp:taxon-name></italic> Vasinger, Trudy Prikl. Bot. 25(4): 125. 1931.</p></tp:treatment-sec><tp:treatment-sec sec-type="material" id="SECID0EC5AI"><title>Type.</title><p>Vladivostok region, left bank of Santakheza, 4 km east of Lake Hanka, 23 Aug 1928, <italic>A. Venzinger-Alexandrova</italic> (lectotype, designated by <xref ref-type="bibr" rid="B77">Tzvelev 1976</xref>: 664, LE01010882). Image available at <ext-link xmlns:xlink="http://www.w3.org/1999/xlink" xlink:href="http://herbariumle.ru/?t=occ&amp;id=15824&amp;rid=image_0036250" ext-link-type="uri" xlink:type="simple">http://herbariumle.ru/?t=occ&amp;id=15824&amp;rid=image_0036250</ext-link>.</p></tp:treatment-sec><tp:treatment-sec sec-type="remarks" id="SECID0ET5AI"><title>Remarks.</title><p>Although sometimes included in <italic><tp:taxon-name><tp:taxon-name-part taxon-name-part-type="genus" reg="Echinochloa">E.</tp:taxon-name-part><tp:taxon-name-part taxon-name-part-type="species" reg="crus-galli">crus-galli</tp:taxon-name-part></tp:taxon-name></italic>, several features justify accepting <italic><tp:taxon-name><tp:taxon-name-part taxon-name-part-type="genus" reg="Echinochloa">E.</tp:taxon-name-part><tp:taxon-name-part taxon-name-part-type="species" reg="oryzicola">oryzicola</tp:taxon-name-part></tp:taxon-name></italic> as a separate species. <italic><tp:taxon-name><tp:taxon-name-part taxon-name-part-type="genus" reg="Echinochloa">Echinochloa</tp:taxon-name-part><tp:taxon-name-part taxon-name-part-type="species" reg="oryzicola">oryzicola</tp:taxon-name-part></tp:taxon-name></italic> is tetraploid (2n = 36), whereas <italic><tp:taxon-name><tp:taxon-name-part taxon-name-part-type="genus" reg="Echinochloa">E.</tp:taxon-name-part><tp:taxon-name-part taxon-name-part-type="species" reg="crus-galli">crus-galli</tp:taxon-name-part></tp:taxon-name></italic> is hexaploid (2n = 54) (<xref ref-type="bibr" rid="B83">Yabuno 1966</xref>, <xref ref-type="bibr" rid="B84">1981</xref>). The length of the embryo is a reliable feature to distinguish <italic><tp:taxon-name><tp:taxon-name-part taxon-name-part-type="genus" reg="Echinochloa">E.</tp:taxon-name-part><tp:taxon-name-part taxon-name-part-type="species" reg="oryzicola">oryzicola</tp:taxon-name-part></tp:taxon-name></italic> from <italic><tp:taxon-name><tp:taxon-name-part taxon-name-part-type="genus" reg="Echinochloa">E.</tp:taxon-name-part><tp:taxon-name-part taxon-name-part-type="species" reg="crus-galli">crus-galli</tp:taxon-name-part></tp:taxon-name></italic> var. <tp:taxon-name><tp:taxon-name-part taxon-name-part-type="genus" reg="Echinochloa"/><tp:taxon-name-part taxon-name-part-type="species" reg="crus-galli"/><tp:taxon-name-part taxon-name-part-type="variety" reg="oryzoides">oryzoides</tp:taxon-name-part></tp:taxon-name> (which also has large spikelets) and from specimens of the very poorly defined <tp:taxon-name><tp:taxon-name-part taxon-name-part-type="genus" reg="Echinochloa">E.</tp:taxon-name-part><tp:taxon-name-part taxon-name-part-type="species" reg="crus-galli">crus-galli</tp:taxon-name-part><tp:taxon-name-part taxon-name-part-type="infraspecific-rank">var.</tp:taxon-name-part><tp:taxon-name-part taxon-name-part-type="variety" reg="hispidula">hispidula</tp:taxon-name-part></tp:taxon-name>. If carefully applied, the shape of the mature inflorescence and the length of the lower glume may help separate it from <tp:taxon-name><tp:taxon-name-part taxon-name-part-type="genus" reg="Echinochloa">E.</tp:taxon-name-part><tp:taxon-name-part taxon-name-part-type="species" reg="crus-galli">crus-galli</tp:taxon-name-part><tp:taxon-name-part taxon-name-part-type="infraspecific-rank">var.</tp:taxon-name-part><tp:taxon-name-part taxon-name-part-type="variety" reg="oryzoides">oryzoides</tp:taxon-name-part></tp:taxon-name>. It is rather surprising that the seemingly distinctive feature of the length of the lower glume is not mentioned in Vasinger’s original description (Vasinger in <xref ref-type="bibr" rid="B41">Komarov 1934</xref>).</p><p><xref ref-type="bibr" rid="B83">Yabuno (1966)</xref> distinguished two morphological forms of <italic><tp:taxon-name><tp:taxon-name-part taxon-name-part-type="genus" reg="Echinochloa">E.</tp:taxon-name-part><tp:taxon-name-part taxon-name-part-type="species" reg="oryzicola">oryzicola</tp:taxon-name-part></tp:taxon-name></italic>: the F-form, in which the lemma of the sterile flower is flat and has a coarse surface texture, and the C-form, in which the lemma is convex, coriaceous and shiny. The latter form has only rarely been recorded from Southwestern Europe. Specimens with spikelets much too small for <italic><tp:taxon-name><tp:taxon-name-part taxon-name-part-type="genus" reg="Echinochloa">E.</tp:taxon-name-part><tp:taxon-name-part taxon-name-part-type="species" reg="oryzicola">oryzicola</tp:taxon-name-part></tp:taxon-name></italic> but with a lemma that morphologically closely resembles Yabuno’s C-form have been recorded from Germany (as <tp:taxon-name><tp:taxon-name-part taxon-name-part-type="genus" reg="Echinochloa">E.</tp:taxon-name-part><tp:taxon-name-part taxon-name-part-type="species" reg="crus-galli">crus-galli</tp:taxon-name-part><tp:taxon-name-part taxon-name-part-type="infraspecific-rank">subsp.</tp:taxon-name-part><tp:taxon-name-part taxon-name-part-type="subspecies" reg="spiralis">spiralis</tp:taxon-name-part></tp:taxon-name>; <xref ref-type="bibr" rid="B68">Scholz 2002</xref>) and Belgium (IH, unpublished records).</p><p>The treatment of the rice mimics <italic><tp:taxon-name><tp:taxon-name-part taxon-name-part-type="genus" reg="Echinochloa">E.</tp:taxon-name-part><tp:taxon-name-part taxon-name-part-type="species" reg="oryzicola">oryzicola</tp:taxon-name-part></tp:taxon-name></italic> and <tp:taxon-name><tp:taxon-name-part taxon-name-part-type="genus" reg="Echinochloa">E.</tp:taxon-name-part><tp:taxon-name-part taxon-name-part-type="species" reg="crus-galli">crus-galli</tp:taxon-name-part><tp:taxon-name-part taxon-name-part-type="infraspecific-rank">var.</tp:taxon-name-part><tp:taxon-name-part taxon-name-part-type="variety" reg="oryzoides">oryzoides</tp:taxon-name-part></tp:taxon-name> in taxonomic and agronomic publications has been extremely confusing. In the past, the name <italic><tp:taxon-name><tp:taxon-name-part taxon-name-part-type="genus" reg="Echinochloa">E.</tp:taxon-name-part><tp:taxon-name-part taxon-name-part-type="species" reg="phyllopogon">phyllopogon</tp:taxon-name-part></tp:taxon-name></italic>, often without author citation and thereby adding to confusion, was used separately for each of the two taxa as well as for both of them together; see, e.g., the shifting interpretation in successive publications by <xref ref-type="bibr" rid="B50">Michael (1983</xref>, <xref ref-type="bibr" rid="B51">1994</xref>, <xref ref-type="bibr" rid="B52">2001</xref>) and <xref ref-type="bibr" rid="B84">Yabuno’s (1981)</xref> discussion of European <italic><tp:taxon-name><tp:taxon-name-part taxon-name-part-type="genus" reg="Echinochloa">E.</tp:taxon-name-part><tp:taxon-name-part taxon-name-part-type="species" reg="phyllopogon">phyllopogon</tp:taxon-name-part></tp:taxon-name></italic> as a synonym for <italic><tp:taxon-name><tp:taxon-name-part taxon-name-part-type="genus" reg="Echinochloa">E.</tp:taxon-name-part><tp:taxon-name-part taxon-name-part-type="species" reg="oryzicola">oryzicola</tp:taxon-name-part></tp:taxon-name></italic>. <italic><tp:taxon-name><tp:taxon-name-part taxon-name-part-type="genus" reg="Echinochloa">Echinochloa</tp:taxon-name-part><tp:taxon-name-part taxon-name-part-type="species" reg="phyllopogon">phyllopogon</tp:taxon-name-part></tp:taxon-name></italic> is a very confusing name, whose identity has been recently summarised and discussed by <xref ref-type="bibr" rid="B17">Crespo et al. (2020a)</xref>. Its basionym, <italic><tp:taxon-name><tp:taxon-name-part taxon-name-part-type="genus" reg="Panicum">Panicum</tp:taxon-name-part><tp:taxon-name-part taxon-name-part-type="species" reg="phyllopogon">phyllopogon</tp:taxon-name-part></tp:taxon-name></italic>, was described by <xref ref-type="bibr" rid="B73">Stapf (1901)</xref>. The accompanying plate shows a specimen that seems to combine features of at least two species. It was said to have been collected by Arcangeli in rice fields near Pisa (Italy). Arcangeli’s herbarium is located in PI and FI, at least for the most part. A targeted search in the Arcangeli Herbarium (PI-ARC) did not yield any <italic><tp:taxon-name><tp:taxon-name-part taxon-name-part-type="genus" reg="Echinochloa">Echinochloa</tp:taxon-name-part></tp:taxon-name></italic> specimen collected in the rice fields near Pisa (comm. F. Roma-Marzio, 09.2018). In the Herbarium Generale of PI, there is a specimen labelled as <italic><tp:taxon-name><tp:taxon-name-part taxon-name-part-type="genus" reg="Panicum">P.</tp:taxon-name-part><tp:taxon-name-part taxon-name-part-type="species" reg="phyllopogon">phyllopogon</tp:taxon-name-part></tp:taxon-name></italic>, which was part of Flora Italica Exsiccata. The herbarium label states that this species was collected in Italy for the first time in Novara and that Stapf erroneously indicated it to be from Pisa. In fact, the species was collected by Jacometti near Novara but was originally, erroneously so, attributed to a collection of Arcangeli from near Pisa (comm. N. Ardenghi 10.2018). A lectotype for this name was designated by <xref ref-type="bibr" rid="B42">Kossenko (1940)</xref> based on one of Jacometti’s collections (K000958854; image available at <ext-link xmlns:xlink="http://www.w3.org/1999/xlink" xlink:href="http://www.kew.org/herbcatimg/638594.jpg" ext-link-type="uri" xlink:type="simple">http://www.kew.org/herbcatimg/638594.jpg</ext-link>). This collection includes both vegetative and flowering material that, according to P.W. Michael, refers to two different species. The non-flowering part, with very characteristic hair tufts at the junction of leaf blade and leaf sheath, was said to represent <italic><tp:taxon-name><tp:taxon-name-part taxon-name-part-type="genus" reg="Panicum">P.</tp:taxon-name-part><tp:taxon-name-part taxon-name-part-type="species" reg="phyllopogon">phyllopogon</tp:taxon-name-part></tp:taxon-name></italic> and was recommended to serve as (second step) lectotypification for that name (<xref ref-type="bibr" rid="B50">Michael 1983</xref>). However, the presence or absence of such hair tufts is a non-diagnostic feature that can be observed (although not so frequently) in various species of <italic><tp:taxon-name><tp:taxon-name-part taxon-name-part-type="genus" reg="Echinochloa">Echinochloa</tp:taxon-name-part></tp:taxon-name></italic>, including <italic><tp:taxon-name><tp:taxon-name-part taxon-name-part-type="genus" reg="Echinochloa">E.</tp:taxon-name-part><tp:taxon-name-part taxon-name-part-type="species" reg="oryzicola">oryzicola</tp:taxon-name-part></tp:taxon-name></italic> and <tp:taxon-name><tp:taxon-name-part taxon-name-part-type="genus" reg="Echinochloa">E.</tp:taxon-name-part><tp:taxon-name-part taxon-name-part-type="species" reg="crus-galli">crus-galli</tp:taxon-name-part><tp:taxon-name-part taxon-name-part-type="infraspecific-rank">var.</tp:taxon-name-part><tp:taxon-name-part taxon-name-part-type="variety" reg="oryzoides">oryzoides</tp:taxon-name-part></tp:taxon-name>. Since both these taxa occur in the Novara area in Italy, it is impossible to assign Stapf’s <italic><tp:taxon-name><tp:taxon-name-part taxon-name-part-type="genus" reg="Panicum">P.</tp:taxon-name-part><tp:taxon-name-part taxon-name-part-type="species" reg="phyllopogon">phyllopogon</tp:taxon-name-part></tp:taxon-name></italic> to one of these taxa. Therefore, it is a confusing name that should be abandoned. However, lectotypification of <italic><tp:taxon-name><tp:taxon-name-part taxon-name-part-type="genus" reg="Panicum">P.</tp:taxon-name-part><tp:taxon-name-part taxon-name-part-type="species" reg="phyllopogon">phyllopogon</tp:taxon-name-part></tp:taxon-name></italic> was effected later by <xref ref-type="bibr" rid="B42">Kossenko (1940)</xref> himself, though under the combination “<tp:taxon-name><tp:taxon-name-part taxon-name-part-type="genus" reg="Echinochloa">E.</tp:taxon-name-part><tp:taxon-name-part taxon-name-part-type="species" reg="phyllopogon">phyllopogon</tp:taxon-name-part></tp:taxon-name> subsp. stapfiana Kossenko”, a superfluous, illegitimate name that explicitly included the type of the species ( subsp. <tp:taxon-name><tp:taxon-name-part taxon-name-part-type="genus" reg="Echinochloa"/><tp:taxon-name-part taxon-name-part-type="species" reg="phyllopogon"/><tp:taxon-name-part taxon-name-part-type="subspecies" reg="phyllopogon">phyllopogon</tp:taxon-name-part></tp:taxon-name>). <xref ref-type="bibr" rid="B17">Crespo et al. (2020a)</xref> argued this lectotype is to be followed; this made the later lectotype proposal by <xref ref-type="bibr" rid="B50">Michael (1983)</xref> ineffective. Consequently, <italic><tp:taxon-name><tp:taxon-name-part taxon-name-part-type="genus" reg="Echinochloa">E.</tp:taxon-name-part><tp:taxon-name-part taxon-name-part-type="species" reg="phyllopogon">phyllopogon</tp:taxon-name-part></tp:taxon-name></italic> should be included as synonymy of <italic><tp:taxon-name><tp:taxon-name-part taxon-name-part-type="genus" reg="Echinochloa">E.</tp:taxon-name-part><tp:taxon-name-part taxon-name-part-type="species" reg="oryzoides">oryzoides</tp:taxon-name-part></tp:taxon-name></italic>, as suggested by <xref ref-type="bibr" rid="B17">Crespo et al. (2020a)</xref> and <xref ref-type="bibr" rid="B47">Martínez-Azorín and Crespo (2021)</xref>.</p><fig id="F13" position="float" orientation="portrait"><object-id xmlns:xlink="http://www.w3.org/1999/xlink" content-type="doi" xlink:type="simple">10.3897/phytokeys.197.79499.figure13</object-id><object-id xmlns:xlink="http://www.w3.org/1999/xlink" content-type="arpha" xlink:type="simple">B36B9754-0A5D-5A62-8BE5-5F0560F095ED</object-id><label>Figure 13.</label><caption><p>Schematic reconstruction of the evolutionary history of <italic><tp:taxon-name><tp:taxon-name-part taxon-name-part-type="genus" reg="Echinochloa">Echinochloa</tp:taxon-name-part><tp:taxon-name-part taxon-name-part-type="species" reg="oryzicola">oryzicola</tp:taxon-name-part></tp:taxon-name></italic>, <italic><tp:taxon-name><tp:taxon-name-part taxon-name-part-type="genus" reg="Echinochloa">E.</tp:taxon-name-part><tp:taxon-name-part taxon-name-part-type="species" reg="crus-galli">crus-galli</tp:taxon-name-part></tp:taxon-name></italic> and two rice mimics derived thereof. It is hypothesised that the taxon that today is called <italic><tp:taxon-name><tp:taxon-name-part taxon-name-part-type="genus" reg="Echinochloa">E.</tp:taxon-name-part><tp:taxon-name-part taxon-name-part-type="species" reg="oryzicola">oryzicola</tp:taxon-name-part></tp:taxon-name></italic> has only recently evolved from a wild taxon that seems no longer to exist or has not yet been identified. In the absence of information on this original species, it is impossible to distinguish between a long-existing taxon (‘var. <tp:taxon-name><tp:taxon-name-part taxon-name-part-type="genus" reg="Echinochloa"/><tp:taxon-name-part taxon-name-part-type="species" reg="oryzicola"/><tp:taxon-name-part taxon-name-part-type="variety" reg="oryzicola">oryzicola</tp:taxon-name-part></tp:taxon-name>’) and a recently evolved rice mimic (‘var. <tp:taxon-name><tp:taxon-name-part taxon-name-part-type="genus" reg="Echinochloa"/><tp:taxon-name-part taxon-name-part-type="species" reg="oryzicola"/><tp:taxon-name-part taxon-name-part-type="variety" reg="infestans">infestans</tp:taxon-name-part></tp:taxon-name>’).</p></caption><graphic xmlns:xlink="http://www.w3.org/1999/xlink" xlink:href="phytokeys-197-001_article-79499__-g013.jpg" position="float" orientation="portrait" xlink:type="simple" id="oo_686464.jpg"><uri content-type="original_file" xlink:type="simple">https://binary.pensoft.net/fig/686464</uri></graphic></fig><p>The separate status of <italic><tp:taxon-name><tp:taxon-name-part taxon-name-part-type="genus" reg="Echinochloa">E.</tp:taxon-name-part><tp:taxon-name-part taxon-name-part-type="species" reg="oryzicola">oryzicola</tp:taxon-name-part></tp:taxon-name></italic> has been corroborated by molecular studies (e.g., <xref ref-type="bibr" rid="B86">Yamaguchi et al. 2005</xref>; <xref ref-type="bibr" rid="B91">Ye et al. 2014</xref>), although <xref ref-type="bibr" rid="B89">Yasuda and Nakayama (2019)</xref> have shown that relying solely on cpDNA may result in misidentification of <tp:taxon-name><tp:taxon-name-part taxon-name-part-type="genus" reg="Echinochloa">E.</tp:taxon-name-part><tp:taxon-name-part taxon-name-part-type="species" reg="crus-galli">crus-galli</tp:taxon-name-part><tp:taxon-name-part taxon-name-part-type="infraspecific-rank">var.</tp:taxon-name-part><tp:taxon-name-part taxon-name-part-type="variety" reg="formosensis">formosensis</tp:taxon-name-part></tp:taxon-name> as <italic><tp:taxon-name><tp:taxon-name-part taxon-name-part-type="genus" reg="Echinochloa">E.</tp:taxon-name-part><tp:taxon-name-part taxon-name-part-type="species" reg="oryzicola">oryzicola</tp:taxon-name-part></tp:taxon-name></italic>.</p><p>Unfortunately, the structure of the tip of the fertile lemma, which clearly distinguishes <italic><tp:taxon-name><tp:taxon-name-part taxon-name-part-type="genus" reg="Echinochloa">E.</tp:taxon-name-part><tp:taxon-name-part taxon-name-part-type="species" reg="crus-galli">crus-galli</tp:taxon-name-part></tp:taxon-name></italic> from <italic><tp:taxon-name><tp:taxon-name-part taxon-name-part-type="genus" reg="Echinochloa">E.</tp:taxon-name-part><tp:taxon-name-part taxon-name-part-type="species" reg="muricata">muricata</tp:taxon-name-part></tp:taxon-name></italic> (<xref ref-type="bibr" rid="B34">Hoste 2004</xref>), has received little attention in studies on the weed flora of rice fields in Europe and Asia. In <italic><tp:taxon-name><tp:taxon-name-part taxon-name-part-type="genus" reg="Echinochloa">E.</tp:taxon-name-part><tp:taxon-name-part taxon-name-part-type="species" reg="oryzicola">oryzicola</tp:taxon-name-part></tp:taxon-name></italic>, the tip more closely resembles <italic><tp:taxon-name><tp:taxon-name-part taxon-name-part-type="genus" reg="Echinochloa">E.</tp:taxon-name-part><tp:taxon-name-part taxon-name-part-type="species" reg="crus-galli">crus-galli</tp:taxon-name-part></tp:taxon-name></italic>, although the line of tiny hairs is usually more difficult to see than in <italic><tp:taxon-name><tp:taxon-name-part taxon-name-part-type="genus" reg="Echinochloa">E.</tp:taxon-name-part><tp:taxon-name-part taxon-name-part-type="species" reg="crus-galli">crus-galli</tp:taxon-name-part></tp:taxon-name></italic> (based on specimens from Italian rice fields seen by us; Fig. <xref ref-type="fig" rid="F4">4A</xref>).</p></tp:treatment-sec><tp:treatment-sec><!--Section generated to contain objects referenced in tp:taxon-treatment.--><fig id="F4" position="float" orientation="portrait"><object-id xmlns:xlink="http://www.w3.org/1999/xlink" content-type="doi" xlink:type="simple">10.3897/phytokeys.197.79499.figure4</object-id><object-id xmlns:xlink="http://www.w3.org/1999/xlink" content-type="arpha" xlink:type="simple">5E6719CA-AA78-5527-8EF8-C528422C904D</object-id><label>Figure 4.</label><caption><p>Spikelets of <italic><tp:taxon-name><tp:taxon-name-part taxon-name-part-type="genus" reg="Echinochloa">Echinochloa</tp:taxon-name-part><tp:taxon-name-part taxon-name-part-type="species" reg="oryzicola">oryzicola</tp:taxon-name-part></tp:taxon-name></italic><bold>A</bold> fertile lemma with the tip differentiated from the coriaceous body of the lemma (upper glume removed) <bold>B, C</bold> two spikelets with convex shiny sterile lemma <bold>D</bold> spikelet with long lower glume and non-shiny sterile lemma. (Photograph: André De Kesel, Meise Botanic Garden).</p></caption><graphic xmlns:xlink="http://www.w3.org/1999/xlink" xlink:href="phytokeys-197-001_article-79499__-g004.jpg" position="float" orientation="portrait" xlink:type="simple" id="oo_686455.jpg"><uri content-type="original_file" xlink:type="simple">https://binary.pensoft.net/fig/686455</uri></graphic></fig></tp:treatment-sec><ref-list><ref id="B77"><mixed-citation xmlns:xlink="http://www.w3.org/1999/xlink" xlink:type="simple"><person-group><name name-style="western"><surname>Tzvelev</surname><given-names>NN</given-names></name></person-group> (<year>1976</year>) Zlaki SSSR. Nauka, Leningrad [St. Petersburg], Russia, 1–788.</mixed-citation></ref><ref id="B83"><mixed-citation xmlns:xlink="http://www.w3.org/1999/xlink" xlink:type="simple"><person-group><name name-style="western"><surname>Yabuno</surname><given-names>T</given-names></name></person-group> (<year>1966</year>) <article-title>Biosystematic study of the genus <italic><tp:taxon-name><tp:taxon-name-part taxon-name-part-type="genus">Echinochloa</tp:taxon-name-part></tp:taxon-name></italic>.</article-title><source>Japanese Journal of Botany</source><volume>19</volume>: <fpage>277</fpage>–<lpage>323</lpage>.</mixed-citation></ref><ref id="B84"><mixed-citation xmlns:xlink="http://www.w3.org/1999/xlink" xlink:type="simple"><person-group><name name-style="western"><surname>Yabuno</surname><given-names>T</given-names></name></person-group> (<year>1981</year>) Cytological Relationship between <italic><tp:taxon-name><tp:taxon-name-part taxon-name-part-type="genus">Echinochloa</tp:taxon-name-part><tp:taxon-name-part taxon-name-part-type="species">oryzicola</tp:taxon-name-part></tp:taxon-name></italic> Vasing. and the French Strain of <tp:taxon-name><tp:taxon-name-part taxon-name-part-type="genus">E.</tp:taxon-name-part><tp:taxon-name-part taxon-name-part-type="species">phyllopogon</tp:taxon-name-part><tp:taxon-name-part taxon-name-part-type="authority">Stapf</tp:taxon-name-part><tp:taxon-name-part taxon-name-part-type="infraspecific-rank">subsp.</tp:taxon-name-part><tp:taxon-name-part taxon-name-part-type="subspecies">oryzicola</tp:taxon-name-part></tp:taxon-name> (Vasing.) Koss. Cytologia 46(1/2): 393–396. <ext-link xlink:href="10.1508/cytologia.46.393" ext-link-type="doi" xlink:type="simple">https://doi.org/10.1508/cytologia.46.393</ext-link></mixed-citation></ref><ref id="B41"><mixed-citation xmlns:xlink="http://www.w3.org/1999/xlink" xlink:type="simple"><person-group><name name-style="western"><surname>Komarov</surname><given-names>VL</given-names></name></person-group> (<role>Ed.</role>) (<year>1934</year>) Flora URSS. Flora Unionis Rerumpublicarum Sovieticarum Socialisticarum, vol. 2. Academiae Scientiarum URSS, Leningrad, 1–299.</mixed-citation></ref><ref id="B68"><mixed-citation xmlns:xlink="http://www.w3.org/1999/xlink" xlink:type="simple"><person-group><name name-style="western"><surname>Scholz</surname><given-names>H</given-names></name></person-group> (<year>2002</year>) <article-title>Wenig bekannte heimische und fremdländische Gräser Deutschlands.</article-title><source>Floristische Rundbriefe</source><volume>36</volume>(<issue>2</issue>): <fpage>33</fpage>–<lpage>44</lpage>. <ext-link xlink:href="https://species-id.net/o/media/2/27/Flor.Rundbr._36,33-44_Scholz_2003_(2002)_Wenig_bekannte_Gr%C3%A4ser.pdf" ext-link-type="uri" xlink:type="simple">https://species-id.net/o/media/2/27/Flor.Rundbr._36%2C33-44_Scholz_2003_%282002%29_Wenig_bekannte_Gr%C3%A4ser.pdf</ext-link> [accessed 20.07.2021]</mixed-citation></ref><ref id="B50"><mixed-citation xmlns:xlink="http://www.w3.org/1999/xlink" xlink:type="simple"><person-group><name name-style="western"><surname>Michael</surname><given-names>PW</given-names></name></person-group> (<year>1983</year>) Taxonomy and distribution of <italic><tp:taxon-name><tp:taxon-name-part taxon-name-part-type="genus">Echinochloa</tp:taxon-name-part></tp:taxon-name></italic> species with special reference to their occurrence as weeds of rice. In: International Rice Research Institute (IRRI) and International Weed Science Society (Org.) Proceedings of the Conference on Weed Control in Rice, 31 August–4 September 1981. International Rice Research Institute, Manila, 291–306.</mixed-citation></ref><ref id="B51"><mixed-citation xmlns:xlink="http://www.w3.org/1999/xlink" xlink:type="simple"><person-group><name name-style="western"><surname>Michael</surname><given-names>PW</given-names></name></person-group> (<year>1994</year>) Distribution and taxonomy of <italic><tp:taxon-name><tp:taxon-name-part taxon-name-part-type="genus">Echinochloa</tp:taxon-name-part></tp:taxon-name></italic>. A world view with a key to the species occurring in China. In: International Rice Research Institute (IRRI) and International Weed Science Society (Org.) Proceedings of the 5<sup>th</sup> Weed Science Conference of China, Kunming, Nov. 1994. Weed Society of China, Kunming, China, 161–166.</mixed-citation></ref><ref id="B52"><mixed-citation xmlns:xlink="http://www.w3.org/1999/xlink" xlink:type="simple"><person-group><name name-style="western"><surname>Michael</surname><given-names>PW</given-names></name></person-group> (<year>2001</year>) <article-title>The taxonomy and distribution of <italic><tp:taxon-name><tp:taxon-name-part taxon-name-part-type="genus">Echinochloa</tp:taxon-name-part></tp:taxon-name></italic> species (barnyard grasses) in the Asian-Pacific region, with a review of pertinent biological studies.</article-title> In: <person-group><name name-style="western"><surname>Ni</surname><given-names>H</given-names></name><name name-style="western"><surname>You</surname><given-names>ZG</given-names></name></person-group> (<role>Eds</role>) <issue-title>The Proceedings of the eighteenth Asian-Pacific Weed Science Society Conference, Beijing, P.</issue-title><source>R. China, May 28–June 2, 2001. Standards Press of China, Beijing</source>, <fpage>57</fpage>–<lpage>66</lpage>. <ext-link xlink:href="https://apwss.org/documents/APWSS_2001_PROCEEDINGS.pdf" ext-link-type="uri" xlink:type="simple">https://apwss.org/documents/APWSS_2001_PROCEEDINGS.pdf</ext-link> [accessed 20.07.2021]</mixed-citation></ref><ref id="B17"><mixed-citation xmlns:xlink="http://www.w3.org/1999/xlink" xlink:type="simple"><person-group><name name-style="western"><surname>Crespo</surname><given-names>MB</given-names></name><name name-style="western"><surname>Ángeles Alonso</surname><given-names>M</given-names></name><name name-style="western"><surname>Martínez-Azorín</surname><given-names>M</given-names></name><name name-style="western"><surname>Sáez</surname><given-names>L</given-names></name></person-group> (<year>2020a</year>) <article-title>Miscellaneous notes on nomenclature and taxonomy of some Old World names in tribe <tp:taxon-name><tp:taxon-name-part taxon-name-part-type="tribe">Paniceae</tp:taxon-name-part></tp:taxon-name> (<tp:taxon-name><tp:taxon-name-part taxon-name-part-type="subfamily">Panicoideae</tp:taxon-name-part></tp:taxon-name>, <tp:taxon-name><tp:taxon-name-part taxon-name-part-type="family">Poaceae</tp:taxon-name-part></tp:taxon-name>).</article-title><source>Phytotaxa</source><volume>454</volume>(<issue>4</issue>): <fpage>244</fpage>–<lpage>254</lpage>. <ext-link xlink:href="10.11646/phytotaxa.454.4.2" ext-link-type="doi" xlink:type="simple">https://doi.org/10.11646/phytotaxa.454.4.2</ext-link></mixed-citation></ref><ref id="B73"><mixed-citation xmlns:xlink="http://www.w3.org/1999/xlink" xlink:type="simple"><person-group><name name-style="western"><surname>Stapf</surname><given-names>O</given-names></name></person-group> (<year>1901</year>) <italic><tp:taxon-name><tp:taxon-name-part taxon-name-part-type="genus">Panicum</tp:taxon-name-part><tp:taxon-name-part taxon-name-part-type="species">phyllopogon</tp:taxon-name-part></tp:taxon-name></italic>. Hooker’s Icones Plantarum, vol. 27. Dulau &amp; Co, London, plates 2601–2700. <ext-link xlink:href="https://www.biodiversitylibrary.org/item/55637#page/234/mode/1up" ext-link-type="uri" xlink:type="simple">https://www.biodiversitylibrary.org/item/55637#page/234/mode/1up</ext-link> [accessed 20.07.2021]</mixed-citation></ref><ref id="B42"><mixed-citation xmlns:xlink="http://www.w3.org/1999/xlink" xlink:type="simple"><person-group><name name-style="western"><surname>Kossenko</surname><given-names>I</given-names></name></person-group> (<year>1940</year>) <article-title>De <italic><tp:taxon-name><tp:taxon-name-part taxon-name-part-type="genus">Echinochloa</tp:taxon-name-part></tp:taxon-name></italic> notae criticae. Botanicheskie Materialy Gerbariya Botanicheskogo Instituti imeni V.L.</article-title><source>Komarova, Akademii nauk SSSR</source><volume>8</volume>: <fpage>205</fpage>–<lpage>213</lpage>.</mixed-citation></ref><ref id="B47"><mixed-citation xmlns:xlink="http://www.w3.org/1999/xlink" xlink:type="simple"><person-group><name name-style="western"><surname>Martínez-Azorín</surname><given-names>M</given-names></name><name name-style="western"><surname>Crespo</surname><given-names>MB</given-names></name></person-group> (<year>2021</year>) <article-title><italic><tp:taxon-name><tp:taxon-name-part taxon-name-part-type="genus">Echinochloa</tp:taxon-name-part></tp:taxon-name></italic> P. Beauv.</article-title> In: <person-group><name name-style="western"><surname>Romero Zarco</surname><given-names>C</given-names></name><name name-style="western"><surname>Rico</surname><given-names>E</given-names></name><name name-style="western"><surname>Crespo</surname><given-names>MB</given-names></name><name name-style="western"><surname>Devesa</surname><given-names>JA</given-names></name><name name-style="western"><surname>Buira</surname><given-names>A</given-names></name><name name-style="western"><surname>Aedo</surname><given-names>C</given-names></name></person-group> (<role>Eds</role>) <issue-title>Flora iberica, vol.</issue-title><source>19(3). Real Jardín Botánico, CSIC, Madrid</source>, <fpage>1147</fpage>–<lpage>1160</lpage>.</mixed-citation></ref><ref id="B86"><mixed-citation xmlns:xlink="http://www.w3.org/1999/xlink" xlink:type="simple"><person-group><name name-style="western"><surname>Yamaguchi</surname><given-names>H</given-names></name><name name-style="western"><surname>Utano</surname><given-names>A</given-names></name><name name-style="western"><surname>Yasuda</surname><given-names>K</given-names></name><name name-style="western"><surname>Yano</surname><given-names>A</given-names></name><name name-style="western"><surname>Soejima</surname><given-names>A</given-names></name></person-group> (<year>2005</year>) <article-title>A molecular phylogeny of wild and cultivated <italic><tp:taxon-name><tp:taxon-name-part taxon-name-part-type="genus">Echinochloa</tp:taxon-name-part></tp:taxon-name></italic> in East Asia inferred from non-coding region sequences of trnT-L-F.</article-title><source>Weed Biology and Management</source><volume>5</volume>(<issue>4</issue>): <fpage>210</fpage>–<lpage>218</lpage>. <ext-link xlink:href="10.1111/j.1445-6664.2005.00185.x" ext-link-type="doi" xlink:type="simple">https://doi.org/10.1111/j.1445-6664.2005.00185.x</ext-link></mixed-citation></ref><ref id="B91"><mixed-citation xmlns:xlink="http://www.w3.org/1999/xlink" xlink:type="simple"><person-group><name name-style="western"><surname>Ye</surname><given-names>C-Y</given-names></name><name name-style="western"><surname>Lin</surname><given-names>Z</given-names></name><name name-style="western"><surname>Li</surname><given-names>G</given-names></name><name name-style="western"><surname>Wang</surname><given-names>Y-Y</given-names></name><name name-style="western"><surname>Qiu</surname><given-names>J</given-names></name><name name-style="western"><surname>Fu</surname><given-names>F</given-names></name><name name-style="western"><surname>Zhang</surname><given-names>H</given-names></name><name name-style="western"><surname>Chen</surname><given-names>L</given-names></name><name name-style="western"><surname>Ye</surname><given-names>S</given-names></name><name name-style="western"><surname>Song</surname><given-names>W</given-names></name><name name-style="western"><surname>Jin</surname><given-names>G</given-names></name><name name-style="western"><surname>Zhu</surname><given-names>J</given-names></name><name name-style="western"><surname>Lu</surname><given-names>Y</given-names></name><name name-style="western"><surname>Guo</surname><given-names>L</given-names></name><name name-style="western"><surname>Fan</surname><given-names>L</given-names></name></person-group> (<year>2014</year>) <italic><tp:taxon-name><tp:taxon-name-part taxon-name-part-type="genus">Echinochloa</tp:taxon-name-part></tp:taxon-name></italic> Chloroplast Genomes: Insights into the Evolution and Taxonomic Identification of Two Weedy Species. PLoS ONE 9(11): e113657. <ext-link xlink:href="10.1371/journal.pone.0113657" ext-link-type="doi" xlink:type="simple">https://doi.org/10.1371/journal.pone.0113657</ext-link></mixed-citation></ref><ref id="B89"><mixed-citation xmlns:xlink="http://www.w3.org/1999/xlink" xlink:type="simple"><person-group><name name-style="western"><surname>Yasuda</surname><given-names>K</given-names></name><name name-style="western"><surname>Nakayama</surname><given-names>Y</given-names></name></person-group> (<year>2019</year>) <article-title>Misidentification of <tp:taxon-name><tp:taxon-name-part taxon-name-part-type="genus">Echinochloa</tp:taxon-name-part><tp:taxon-name-part taxon-name-part-type="species">crus-galli</tp:taxon-name-part><tp:taxon-name-part taxon-name-part-type="infraspecific-rank">var.</tp:taxon-name-part><tp:taxon-name-part taxon-name-part-type="variety">formosensis</tp:taxon-name-part></tp:taxon-name> as <italic><tp:taxon-name><tp:taxon-name-part taxon-name-part-type="genus">Echinochloa</tp:taxon-name-part><tp:taxon-name-part taxon-name-part-type="species">oryzicola</tp:taxon-name-part></tp:taxon-name></italic> as a result of similar cpDNA sequences.</article-title><source>Weed Biology and Management</source><volume>19</volume>(<issue>3</issue>): <fpage>93</fpage>–<lpage>102</lpage>. <ext-link xlink:href="10.1111/wbm.12185" ext-link-type="doi" xlink:type="simple">https://doi.org/10.1111/wbm.12185</ext-link></mixed-citation></ref><ref id="B34"><mixed-citation xmlns:xlink="http://www.w3.org/1999/xlink" xlink:type="simple"><person-group><name name-style="western"><surname>Hoste</surname><given-names>I</given-names></name></person-group> (<year>2004</year>) <article-title>The naturalisation history of <italic><tp:taxon-name><tp:taxon-name-part taxon-name-part-type="genus">Echinochloa</tp:taxon-name-part><tp:taxon-name-part taxon-name-part-type="species">muricata</tp:taxon-name-part></tp:taxon-name></italic> in Belgium. With notes on its identity and morphological variation.</article-title><source>Belgian Journal of Botany</source><volume>137</volume>(<issue>2</issue>): <fpage>163</fpage>–<lpage>174</lpage>. <ext-link xlink:href="http://alienplantsbelgium.be/sites/alienplantsbelgium.be/files/Echinochloa%20muricata%20BJB%202004_0.pdf" ext-link-type="uri" xlink:type="simple">http://alienplantsbelgium.be/sites/alienplantsbelgium.be/files/Echinochloa%20muricata%20BJB%202004_0.pdf</ext-link></mixed-citation></ref></ref-list></tp:taxon-treatment>
